# Supplementary material for: Transcriptomic meta-signatures identified in Anopheles gambiae populations reveal previously undetected insecticide resistance mechanisms
Source: Nat Commun. 2018 Dec 11;9:5282. doi: 10.1038/s41467-018-07615-x (PMC6290077; doi:10.1038/s41467-018-07615-x)
Supplement: Supplementary file 2 — Supplementary Data 1 [file 41467_2018_7615_MOESM2_ESM.xlsx]

## Sheet: descriptions+significant_met
VectorBase ID	Gene Description	Log2 Fold Change	Adjusted p value	Fold Change
AGAP000236-RB	3',5'-cyclic-nucleotide phosphodiesterase [Source:VB External Description;Acc:AGAP000236]	0.41092	0.0206587	1.32953
AGAP000236-RC	3',5'-cyclic-nucleotide phosphodiesterase [Source:VB External Description;Acc:AGAP000236]	0.41282	0.0227408	1.33129
AGAP011302-RA	alkaline phosphatase [Source:VB External Description;Acc:AGAP011302]	0.41605	0.0276963	1.33427
AGAP002690-RA	ATP-dependent DNA helicase 2 subunit 1 [Source:VB External Description;Acc:AGAP002690]	0.416023	0.0365436	1.33424
AGAP002945-RA	bifunctional glutamyl/prolyl-tRNA synthetase [Source:VB External Description;Acc:AGAP002945]	0.414853	0.0308107	1.33316
AGAP004507-RA	Dedicator of cytokinesis [Source:VB External Description;Acc:AGAP004507]	0.414771	0.0188229	1.33309
AGAP001404-RA	DNA polymerase eta [Source:VB External Description;Acc:AGAP001404]	0.418759	0.0309201	1.33678
AGAP001859-RB	DnaJ homolog subfamily B member 14 [Source:VB External Description;Acc:AGAP001859]	0.409399	0.0412355	1.32813
AGAP000357-RA	E3 ubiquitin-protein ligase ZNRF1/2 [Source:VB External Description;Acc:AGAP000357]	0.411943	0.0256562	1.33048
AGAP002816-RA	ERO1-like protein alpha [Source:VB External Description;Acc:AGAP002816]	0.411584	0.0307863	1.33015
AGAP007382-RA	Fem-1 homolog b [Source:VB External Description;Acc:AGAP007382]	0.409808	0.0188229	1.32851
AGAP008047-RA	integrator complex subunit 1 [Source:VB External Description;Acc:AGAP008047]	0.407272	0.0475883	1.32618
AGAP003301-RA	M-phase inducer phosphatase [Source:VB External Description;Acc:AGAP003301]	0.406991	0.0438028	1.32592
AGAP005556-RB	Motile sperm domain-containing protein 2 [Source:VB External Description;Acc:AGAP005556]	0.412791	0.0454363	1.33126
AGAP006055-RA	NF-kappa-B inhibitor-like protein 2 [Source:VB External Description;Acc:AGAP006055]	0.412968	0.0369886	1.33142
AGAP010730-RA	Prophenoloxidase activating factor [Source:VB External Description;Acc:AGAP010730]	0.409527	0.0238097	1.32825
AGAP005119-RA	RNA polymerase II subunit A C-terminal domain phosphatase [Source:VB External Description;Acc:AGAP005119]	0.418575	0.0235453	1.33661
AGAP002908-RA	splicing factor U2AF 65 kDa subunit [Source:VB External Description;Acc:AGAP002908]	0.413662	0.0233868	1.33206
AGAP001002-RA	Toll protein [Source:VB External Description;Acc:AGAP001002]	0.413407	0.0409341	1.33183
AGAP004294-RA	ubiquilin [Source:VB External Description;Acc:AGAP004294]	0.417335	0.0273129	1.33546
AGAP002106-RA	xeroderma pigmentosum group C-complementing protein [Source:VB External Description;Acc:AGAP002106]	0.405096	0.0307863	1.32418
AGAP003612-RA		0.419611	0.0159741	1.33757
AGAP000500-RA		0.41074	0.0204	1.32937
AGAP001253-RA		0.415661	0.0221486	1.33391
AGAP000449-RB		0.414359	0.0231867	1.33271
AGAP002655-RA		0.414429	0.0255802	1.33277
AGAP002527-RA		0.407347	0.0261431	1.32625
AGAP000385-RB		0.407405	0.0275184	1.3263
AGAP000412-RA		0.415395	0.029766	1.33366
AGAP001877-RA		0.410835	0.030149	1.32946
AGAP000385-RA		0.417211	0.0311892	1.33534
AGAP003657-RA		0.41719	0.031997	1.33532
AGAP001934-RA		0.414654	0.0326338	1.33298
AGAP003914-RB		0.406987	0.0366808	1.32591
AGAP005826-RA		0.415025	0.0403276	1.33332
AGAP005030-RA		0.408198	0.0480269	1.32703
AGAP001668-RA	cuticular protein RR-2 family (CPR5) [Source:VB Community Annotation;Acc:AGAP001668]	1.12788	0.03123	2.18538
AGAP003689-RA	Clip-domain serine protease [Source:VB Community Annotation;Acc:AGAP003689]	1.22726	0.0148174	2.34122
AGAP002557-RA	glucose dehydrogenase (acceptor) [Source:VB External Description;Acc:AGAP002557]	1.28668	0.00948766	2.43966
AGAP008588-RA	nicotinic acetylcholine receptor subunit alpha 5 [Source:VB Community Annotation;Acc:AGAP008588]	1.20236	0.011903	2.30116
AGAP001264-RA	Plasma glutamate carboxypeptidase [Source:VB External Description;Acc:AGAP001264]	1.18459	0.0127167	2.27299
AGAP010816-RA	thioester-containing protein [Source:VB Community Annotation;Acc:AGAP010816]	1.14934	0.0249355	2.21813
AGAP000999-RA	TOLL-like receptor TOLL5A [Source:VB Community Annotation;Acc:AGAP000999]	1.22163	0.0154572	2.33209
AGAP004052-RA		1.13719	0.00941892	2.19952
AGAP001226-RA		1.18543	0.00960031	2.27431
AGAP012455-RA		1.30898	0.00960031	2.47766
AGAP011101-RA		1.11074	0.00986597	2.15957
AGAP006460-RA		1.23137	0.0195777	2.3479
AGAP008444-RA	cuticular protein CPLCG family (CPLCG1) [Source:VB Community Annotation;Acc:AGAP008444]	0.760285	0.0298858	1.69382
AGAP007289-RB	odorant binding protein (OBP46) [Source:VB Community Annotation;Acc:AGAP007289]	0.761438	0.0325169	1.69518
AGAP001497-RB	Alpha-actinin, sarcomeric [Source:VB External Description;Acc:AGAP001497]	0.773205	0.00960031	1.70906
AGAP001497-RC	Alpha-actinin, sarcomeric [Source:VB External Description;Acc:AGAP001497]	0.793677	0.00960031	1.73349
AGAP003675-RA	corazonin [Source:VB Community Annotation;Acc:AGAP003675]	0.740819	0.0477554	1.67112
AGAP004950-RA	CUG-BP- and ETR3-like factor [Source:VB External Description;Acc:AGAP004950]	0.743571	0.00986597	1.67431
AGAP011294-RA	defensin anti-microbial peptide [Source:VB Community Annotation;Acc:AGAP011294]	0.763375	0.0351268	1.69746
AGAP001929-RA	DNA polymerase alpha subunit A [Source:VB External Description;Acc:AGAP001929]	0.742184	0.0121224	1.67271
AGAP009034-RA	doublecortin and CaM kinase-like 1 [Source:VB External Description;Acc:AGAP009034]	0.731721	0.0120601	1.66062
AGAP006028-RA	GABA-gated chloride channel subunit [Source:VB External Description;Acc:AGAP006028]	0.744752	0.0118809	1.67569
AGAP006028-RC	GABA-gated chloride channel subunit [Source:VB External Description;Acc:AGAP006028]	0.770135	0.0178016	1.70543
AGAP005866-RA	glutamate decarboxylase [Source:VB External Description;Acc:AGAP005866]	0.756012	0.0152449	1.68882
AGAP010451-RA	Lon-like ATP-dependent protease [Source:VB External Description;Acc:AGAP010451]	0.735484	0.025946	1.66496
AGAP013149-RA	long wavelength sensitive opsin [Source:VB Community Annotation;Acc:AGAP013149]	0.751798	0.0260829	1.68389
AGAP005712-RC	phenylalanine-4-hydroxylase [Source:VB External Description;Acc:AGAP005712]	0.792027	0.0220508	1.73151
AGAP005712-RB	phenylalanine-4-hydroxylase [Source:VB External Description;Acc:AGAP005712]	0.776877	0.0311892	1.71342
AGAP001130-RA	poly(A) RNA polymerase GLD2 [Source:VB External Description;Acc:AGAP001130]	0.789013	0.0459411	1.72789
AGAP011627-RA	polyadenylate-binding protein-interacting protein 1 [Source:VB External Description;Acc:AGAP011627]	0.761631	0.00986597	1.69541
AGAP004440-RB	spectrin beta [Source:VB External Description;Acc:AGAP004440]	0.737545	0.0304824	1.66734
AGAP005901-RA	sterile alpha and TIR motif-containing protein 1 [Source:VB External Description;Acc:AGAP005901]	0.760146	0.00960031	1.69366
AGAP003154-RB	Transcription elongation factor B polypeptide 2 [Source:VB External Description;Acc:AGAP003154]	0.737922	0.0139936	1.66777
AGAP003154-RA	Transcription elongation factor B polypeptide 2 [Source:VB External Description;Acc:AGAP003154]	0.738034	0.0152449	1.6679
AGAP005719-RA	transcription initiation factor TFIID subunit 4 [Source:VB External Description;Acc:AGAP005719]	0.769196	0.0172996	1.70432
AGAP001797-RB	Tropomyosin 1 [Source:VB External Description;Acc:AGAP001797]	0.736552	0.0264989	1.66619
AGAP008293-RA	trypsin (TRY7) [Source:VB Community Annotation;Acc:AGAP008293]	0.788815	0.0349619	1.72765
AGAP009753-RA		0.751252	0.00960031	1.68325
AGAP007715-RA		0.774103	0.00960031	1.71013
AGAP001523-RA		0.769377	0.0110338	1.70453
AGAP007563-RA		0.747089	0.0145162	1.6784
AGAP003447-RA		0.766171	0.0152449	1.70075
AGAP001157-RA		0.736888	0.0154106	1.66658
AGAP001141-RB		0.778012	0.0172886	1.71477
AGAP002089-RA		0.738259	0.0203132	1.66816
AGAP002039-RA		0.795499	0.0203466	1.73568
AGAP000267-RA		0.788463	0.0249355	1.72723
AGAP006432-RA		0.770591	0.0263473	1.70597
AGAP010260-RA		0.780707	0.0422399	1.71797
AGAP003692-RA		0.770757	0.0470329	1.70617
AGAP005992-RA	cytochrome P450 [Source:VB Community Annotation;Acc:AGAP005992]	-0.784763	0.0399533	0.580447
AGAP009246-RA	cytochrome P450 [Source:VB Community Annotation;Acc:AGAP009246]	-0.788274	0.0185241	0.579036
AGAP008207-RA	cytochrome P450 [Source:VB Community Annotation;Acc:AGAP008207]	-0.775653	0.0233775	0.584124
AGAP010325-RA	aquaporin [Source:VB External Description;Acc:AGAP010325]	-0.804591	0.0145162	0.572524
AGAP005260-RA	dTMP kinase [Source:VB External Description;Acc:AGAP005260]	-0.782619	0.033638	0.581311
AGAP003714-RA	heme peroxidase [Source:VB Community Annotation;Acc:AGAP003714]	-0.780354	0.00960031	0.582224
AGAP003912-RA	histone H2B [Source:VB External Description;Acc:AGAP003912]	-0.76503	0.0305549	0.588441
AGAP012804-RA	oligoribonuclease [Source:VB External Description;Acc:AGAP012804]	-0.788276	0.0221374	0.579036
AGAP012662-RA	omega-amidase [Source:VB External Description;Acc:AGAP012662]	-0.777212	0.0182793	0.583493
AGAP004977-RA	prophenoloxidase [Source:VB Community Annotation;Acc:AGAP004977]	-0.819053	0.0258535	0.566814
AGAP002156-RA	putative gonadotrophin releasing hormone receptor 1 [Source:VB Community Annotation;Acc:AGAP002156]	-0.79391	0.0412452	0.576779
AGAP010453-RA	ribosome biogenesis protein NSA1 [Source:VB External Description;Acc:AGAP010453]	-0.802105	0.0333216	0.573512
AGAP002658-RA	small nuclear ribonucleoprotein polypeptide F [Source:VB External Description;Acc:AGAP002658]	-0.778688	0.00941892	0.582897
AGAP006124-RA	tRNA (guanine(37)-N1)-methyltransferase [Source:VB External Description;Acc:AGAP006124]	-0.780092	0.0320681	0.58233
AGAP002721-RA	tryptophan 2,3-dioxygenase [Source:VB External Description;Acc:AGAP002721]	-0.774813	0.0490354	0.584464
AGAP001257-RA	UTP--glucose-1-phosphate uridylyltransferase [Source:VB External Description;Acc:AGAP001257]	-0.811458	0.0260829	0.569806
AGAP010280-RA	Yellow protein [Source:VB External Description;Acc:AGAP010280]	-0.77767	0.0188229	0.583308
AGAP001040-RA		-0.765873	0.00960031	0.588097
AGAP006275-RA		-0.7932	0.0152449	0.577063
AGAP010658-RA		-0.798353	0.0249355	0.575005
AGAP003515-RA		-0.802367	0.0306616	0.573408
AGAP002632-RA		-0.792465	0.0326338	0.577357
AGAP008410-RA		-0.799681	0.039872	0.574476
AGAP010211-RA		-0.773452	0.0448079	0.585016
AGAP001233-RA		-0.798528	0.0448669	0.574935
AGAP009197-RA	glutathione S-transferase epsilon class [Source:VB Community Annotation;Acc:AGAP009197]	-0.512032	0.0259674	0.701234
AGAP001459-RB	60S ribosomal protein L17 [Source:VB Community Annotation;Acc:AGAP001459]	-0.520341	0.0188229	0.697207
AGAP010326-RA	aquaporin [Source:VB External Description;Acc:AGAP010326]	-0.50616	0.0166523	0.704094
AGAP011059-RA	Coiled-coil-helix-coiled-coil-helix domain-containing protein 7 [Source:VB External Description;Acc:AGAP011059]	-0.520057	0.0152449	0.697344
AGAP006729-RA	Ester hydrolase C11orf54 [Source:VB External Description;Acc:AGAP006729]	-0.515574	0.0397825	0.699515
AGAP008094-RA	Gamma-secretase subunit PEN-2 [Source:VB External Description;Acc:AGAP008094]	-0.512654	0.0434647	0.700932
AGAP007724-RC	Glycogenin-1 [Source:VB External Description;Acc:AGAP007724]	-0.507819	0.0244712	0.703285
AGAP001652-RA	Lipase 3 [Source:VB External Description;Acc:AGAP001652]	-0.524504	0.0323477	0.695198
AGAP004063-RA	Mediator of RNA polymerase II transcription subunit 4 [Source:VB External Description;Acc:AGAP004063]	-0.523456	0.0416648	0.695703
AGAP002400-RA	Mitochondrial ribosomal protein L37 [Source:VB External Description;Acc:AGAP002400]	-0.514548	0.0293411	0.700012
AGAP002893-RA	Mitochondrial ribosomal protein, S23 [Source:VB External Description;Acc:AGAP002893]	-0.506933	0.0144622	0.703717
AGAP002847-RA	Niemann-Pick Type C-2 [Source:VB External Description;Acc:AGAP002847]	-0.510832	0.0312558	0.701818
AGAP005123-RA	nucleoside-diphosphate kinase [Source:VB External Description;Acc:AGAP005123]	-0.512611	0.0145162	0.700953
AGAP004419-RA	oligosaccharidyl-lipid flippase family [Source:VB External Description;Acc:AGAP004419]	-0.518654	0.0227408	0.698023
AGAP012616-RA	prophenoloxidase [Source:VB Community Annotation;Acc:AGAP012616]	-0.509318	0.0172886	0.702554
AGAP006964-RA	pyroglutamyl-peptidase [Source:VB External Description;Acc:AGAP006964]	-0.508799	0.0152449	0.702807
AGAP002477-RA	single-stranded DNA-binding protein, mitochondrial [Source:VB External Description;Acc:AGAP002477]	-0.505776	0.0176757	0.704281
AGAP003344-RA	Translation machinery-associated protein 20 [Source:VB External Description;Acc:AGAP003344]	-0.514099	0.0471099	0.70023
AGAP002600-RA	tRNA nucleotidyltransferase (CCA-adding enzyme) [Source:VB External Description;Acc:AGAP002600]	-0.521536	0.0436362	0.69663
AGAP006370-RA		-0.526287	0.0191563	0.69434
AGAP004528-RA		-0.519546	0.0354654	0.697591
AGAP012843-RA		-0.518527	0.0355135	0.698084
AGAP012621-RA		-0.513559	0.0465799	0.700492
AGAP007343-RA	C-Type Lysozyme. [Source:VB Community Annotation;Acc:AGAP007343]	3.22931	0.00941892	9.3782
AGAP000862-RA	alpha 1,3-glucosidase [Source:VB External Description;Acc:AGAP000862]	0.391809	0.0262155	1.31204
AGAP009725-RA	cadherin [Source:VB External Description;Acc:AGAP009725]	0.399981	0.0405554	1.31949
AGAP001308-RA	coiled-coil domain-containing protein 64 [Source:VB External Description;Acc:AGAP001308]	0.397803	0.0414791	1.3175
AGAP001338-RA	DEAH (Asp-Glu-Ala-His) box polypeptide 34 [Source:VB External Description;Acc:AGAP001338]	0.397533	0.0222828	1.31725
AGAP003967-RA	DNA-dependent protein kinase catalytic subunit [Source:VB External Description;Acc:AGAP003967]	0.391901	0.0481892	1.31212
AGAP005575-RA	gamma-tubulin complex component 2 [Source:VB External Description;Acc:AGAP005575]	0.390514	0.0170453	1.31086
AGAP001802-RA	mitofusin [Source:VB External Description;Acc:AGAP001802]	0.394858	0.0490873	1.31481
AGAP007175-RA	phosphatidate cytidylyltransferase [Source:VB External Description;Acc:AGAP007175]	0.399002	0.0338521	1.3186
AGAP003546-RA	Polychaetoid, isoform F [Source:VB External Description;Acc:AGAP003546]	0.399207	0.0220508	1.31878
AGAP011165-RA	prefoldin [Source:VB External Description;Acc:AGAP011165]	0.402564	0.0233868	1.32185
AGAP009524-RA	SFT2 domain-containing protein 3 [Source:VB External Description;Acc:AGAP009524]	0.392496	0.0444137	1.31266
AGAP011297-RA		0.389987	0.0169061	1.31038
AGAP006794-RA		0.395412	0.0196783	1.31532
AGAP004446-RA		0.395313	0.0208597	1.31523
AGAP004297-RB		0.391259	0.0233868	1.31154
AGAP013292-RA		0.385947	0.0259873	1.30672
AGAP002222-RA		0.398157	0.0276963	1.31782
AGAP005245-RI		0.397533	0.0279571	1.31725
AGAP000363-RA		0.386261	0.0324936	1.307
AGAP002818-RA		0.390994	0.0354273	1.3113
AGAP002371-RA		0.39416	0.0364919	1.31418
AGAP013441-RA		0.388436	0.0392957	1.30897
AGAP000500-RA		0.386241	0.0407609	1.30698
AGAP013200-RA		0.394784	0.0425495	1.31475
AGAP006068-RB		0.3899	0.0466429	1.3103
AGAP003417-RB		0.401122	0.0481067	1.32053
AGAP006068-RC		0.396814	0.0492762	1.3166
AGAP000321-RB		0.395823	0.0495222	1.31569
AGAP001669-RA	cuticular protein RR-2 family (CPR6) [Source:VB Community Annotation;Acc:AGAP001669]	1.33607	0.0320681	2.52463
AGAP007035-RA	Anopheles Plasmodium-responsive Leucine-Rich Repeat 1B [Source:VB Community Annotation;Acc:AGAP007035]	1.4532	0.00960031	2.73815
AGAP009049-RA	Chitinase-3-like protein 4 [Source:VB External Description;Acc:AGAP009049]	1.38366	0.0221486	2.60929
AGAP010833-RA	Clip-domain serine protease [Source:VB Community Annotation;Acc:AGAP010833]	1.55945	0.00941892	2.94741
AGAP005101-RA		1.48755	0.00960031	2.80412
AGAP001351-RA		1.42612	0.0110032	2.68724
AGAP001508-RA		1.467	0.0359871	2.76446
AGAP001610-RA		1.50078	0.0448669	2.82997
AGAP011507-RA	carboxylesterase [Source:VB Community Annotation;Acc:AGAP011507]	-1.02475	0.00960031	0.491495
AGAP008212-RA	cytochrome P450 [Source:VB Community Annotation;Acc:AGAP008212]	-1.06622	0.0190802	0.477568
AGAP006075-RA	odorant binding protein (OBP49) [Source:VB Community Annotation;Acc:AGAP006075]	-1.10818	0.0121224	0.463878
AGAP006076-RA	odorant binding protein (OBP50) [Source:VB Community Annotation;Acc:AGAP006076]	-1.02218	0.00960031	0.492371
AGAP010428-RA	1,4-alpha-glucan branching enzyme [Source:VB External Description;Acc:AGAP010428]	-0.992593	0.00941892	0.502574
AGAP002503-RA	4-coumarate:CoA ligase [Source:VB External Description;Acc:AGAP002503]	-1.05134	0.0208597	0.48252
AGAP001116-RA	D-amino-acid oxidase [Source:VB External Description;Acc:AGAP001116]	-1.09277	0.0152449	0.46886
AGAP003714-RA	heme peroxidase [Source:VB Community Annotation;Acc:AGAP003714]	-0.998263	0.00960031	0.500602
AGAP003714-RA	heme peroxidase [Source:VB Community Annotation;Acc:AGAP003714]	-1.13402	0.0127167	0.455644
AGAP012586-RA	histone H4 [Source:VB External Description;Acc:AGAP012586]	-1.0072	0.0482393	0.497509
AGAP008537-RA	homocysteine S-methyltransferase [Source:VB External Description;Acc:AGAP008537]	-1.00496	0.00960031	0.498283
AGAP007454-RA	leucine-rich immune protein (Short) [Source:VB Community Annotation;Acc:AGAP007454]	-1.05125	0.0144622	0.482551
AGAP004079-RA	low molecular weight phosphotyrosine protein phosphatase [Source:VB External Description;Acc:AGAP004079]	-0.990133	0.0200897	0.503431
AGAP012395-RA	peptide-methionine (S)-S-oxide reductase [Source:VB External Description;Acc:AGAP012395]	-1.02549	0.0230084	0.491245
AGAP005327-RA	ribonuclease UK114 [Source:VB External Description;Acc:AGAP005327]	-0.999984	0.00986597	0.500006
AGAP004145-RA	RNA-binding protein PNO1 [Source:VB External Description;Acc:AGAP004145]	-1.03696	0.0145162	0.487352
AGAP007939-RA	starch phosphorylase [Source:VB External Description;Acc:AGAP007939]	-1.02661	0.0339111	0.490861
AGAP008227-RA	trehalose 6-phosphate synthase/phosphatase [Source:VB External Description;Acc:AGAP008227]	-1.031	0.0374699	0.489372
AGAP010363-RA		-1.12293	0.00941892	0.459161
AGAP007400-RA		-1.05282	0.0107299	0.482025
AGAP011909-RA		-1.03785	0.0120601	0.487051
AGAP003304-RB		-1.004	0.0144622	0.498617
AGAP003225-RA		-1.01236	0.0152449	0.495735
AGAP007752-RA		-1.02108	0.0191563	0.492748
AGAP009800-RA		-0.999787	0.0231811	0.500074
AGAP002588-RA		-1.11824	0.0263694	0.460657
AGAP003778-RA		-1.05581	0.0268624	0.481028
AGAP001438-RB		-1.05124	0.0276088	0.482554
AGAP001883-RA	ELAV (embryonic lethal, abnormal vision, Drosophila)-like 1 [Source:VB External Description;Acc:AGAP001883]	0.938496	0.00941892	1.91653
AGAP000150-RA	GSG6 salivary protein [Source:VB External Description;Acc:AGAP000150]	0.90439	0.0364919	1.87175
AGAP001477-RA	Innexin inx2 [Source:VB External Description;Acc:AGAP001477]	0.967725	0.0208597	1.95575
AGAP013078-RA	Plasma glutamate carboxypeptidase precursor [Source:VB External Description;Acc:AGAP013078]	0.937558	0.0172886	1.91528
AGAP001971-RA	Polyubiquitin-C [Source:VB External Description;Acc:AGAP001971]	1.0274	0.00960031	2.03835
AGAP013155-RA	Protease m1 zinc metalloprotease [Source:VB External Description;Acc:AGAP013155]	1.04828	0.0424886	2.06806
AGAP010669-RA	TOLL-like receptor TOLL5B [Source:VB Community Annotation;Acc:AGAP010669]	0.946251	0.0127167	1.92686
AGAP006421-RA	Venom allergen [Source:VB External Description;Acc:AGAP006421]	0.97628	0.0314309	1.96739
AGAP010881-RA		0.933906	0.0161872	1.91044
AGAP011356-RA		0.991435	0.0170453	1.98816
AGAP013535-RA		1.05132	0.0185241	2.07243
AGAP003635-RA		0.909693	0.0243553	1.87865
AGAP002789-RA		0.920404	0.0275121	1.89264
AGAP009974-RA		0.992056	0.0374699	1.98902
AGAP008213-RA	cytochrome P450 [Source:VB Community Annotation;Acc:AGAP008213]	-1.5911	0.0127917	0.331917
AGAP009866-RA	dolichol-phosphate mannosyltransferase [Source:VB External Description;Acc:AGAP009866]	-1.75474	0.00941892	0.296326
AGAP007457-RA	leucine-rich immune protein (Short) [Source:VB Community Annotation;Acc:AGAP007457]	-1.75974	0.0127917	0.295301
AGAP010057-RA	Nicotinic acetylcholine receptor, beta-2 subunit [Source:VB External Description;Acc:AGAP010057]	-1.50919	0.00960031	0.351309
AGAP004203-RA	vitellogenin [Source:VB Community Annotation;Acc:AGAP004203]	-1.50015	0.0298359	0.353516
AGAP004700-RB		-1.64526	0.00941892	0.319688
AGAP004700-RA		-1.71203	0.00941892	0.305229
AGAP003473-RA		-1.67833	0.0152449	0.312444
AGAP006788-RA		-1.83183	0.0217955	0.280908
AGAP001069-RA		-1.54574	0.0218215	0.342519
AGAP010047-RA		-1.48736	0.0298359	0.356666
AGAP002868-RA	cytochrome P450 [Source:VB Community Annotation;Acc:AGAP002868]	0.371182	0.0465236	1.29341
AGAP013244-RA	Adenosine deaminase, tRNA-specific 2, TAD2 homolog [Source:VB External Description;Acc:AGAP013244]	0.375393	0.0250734	1.29719
AGAP003721-RA	annexin B10B [Source:VB Community Annotation;Acc:AGAP003721]	0.38164	0.0462755	1.30282
AGAP006990-RA	AT-rich interactive domain-containing protein 2 [Source:VB External Description;Acc:AGAP006990]	0.368392	0.0482393	1.29091
AGAP000627-RA	casein kinase 1, alpha [Source:VB External Description;Acc:AGAP000627]	0.368701	0.0364919	1.29119
AGAP007006-RA	filamin [Source:VB External Description;Acc:AGAP007006]	0.373182	0.0364919	1.29521
AGAP002150-RB	hyperpolarization activated cyclic nucleotide-gated potassium channel 2 [Source:VB External Description;Acc:AGAP002150]	0.372309	0.0306616	1.29442
AGAP007891-RA	methionyl-tRNA synthetase [Source:VB External Description;Acc:AGAP007891]	0.38232	0.0384118	1.30344
AGAP012304-RA	Muscular protein 20 [Source:VB External Description;Acc:AGAP012304]	0.376984	0.0354176	1.29862
AGAP008160-RA	myb proto-oncogene protein [Source:VB External Description;Acc:AGAP008160]	0.378851	0.0328816	1.30031
AGAP005193-RA	nuclear pore complex protein Nup188 [Source:VB External Description;Acc:AGAP005193]	0.378798	0.0297375	1.30026
AGAP007112-RA	Pescadillo homolog [Source:VB External Description;Acc:AGAP007112]	0.375345	0.0354654	1.29715
AGAP002529-RA	phosphatidylinositol phospholipase C, epsilon [Source:VB External Description;Acc:AGAP002529]	0.382254	0.0233868	1.30338
AGAP011776-RA	Protein kinase protein [Source:VB External Description;Acc:AGAP011776]	0.364443	0.033717	1.28738
AGAP001999-RA	protein neuralized [Source:VB External Description;Acc:AGAP001999]	0.377574	0.0351268	1.29916
AGAP002684-RB	ribosomal RNA-processing protein 1 [Source:VB External Description;Acc:AGAP002684]	0.363799	0.0263473	1.28681
AGAP004273-RA	Synapse-associated protein [Source:VB External Description;Acc:AGAP004273]	0.379725	0.0466429	1.30109
AGAP000009-RC	syntaxin-binding protein [Source:VB External Description;Acc:AGAP000009]	0.370069	0.0360604	1.29241
AGAP003202-RA	thousand and one amino acid protein kinase [Source:VB External Description;Acc:AGAP003202]	0.370597	0.0364919	1.29289
AGAP003882-RB	transcription initiation factor TFIID subunit 1 [Source:VB External Description;Acc:AGAP003882]	0.379256	0.0244617	1.30067
AGAP003882-RA	transcription initiation factor TFIID subunit 1 [Source:VB External Description;Acc:AGAP003882]	0.37629	0.0360604	1.298
AGAP000189-RA	transcription initiation factor TFIID subunit 3 [Source:VB External Description;Acc:AGAP000189]	0.364752	0.0391986	1.28766
AGAP009330-RA	Troponin C isoform 4'' [Source:VB External Description;Acc:AGAP009330]	0.37746	0.0258055	1.29905
AGAP012792-RA	WD repeat domain phosphoinositide-interacting protein 3 [Source:VB External Description;Acc:AGAP012792]	0.381234	0.021603	1.30246
AGAP003981-RA		0.365747	0.0243553	1.28855
AGAP009616-RA		0.365156	0.0328228	1.28802
AGAP003349-RB		0.376906	0.0338297	1.29855
AGAP002142-RA		0.372077	0.0353046	1.29422
AGAP010743-RA		0.373264	0.0364919	1.29528
AGAP001061-RA		0.376935	0.0364919	1.29858
AGAP001624-RA		0.377183	0.0381767	1.2988
AGAP003620-RA		0.370718	0.0423309	1.293
AGAP011196-RA		0.372452	0.0441081	1.29455
AGAP002728-RA	[Source:VB External Description;Acc:AGAP002728]	0.308375	0.0448669	1.23831
AGAP012100-RA	40S ribosomal protein S26 [Source:VB Community Annotation;Acc:AGAP012100]	0.313493	0.0465799	1.24271
AGAP004020-RA	alpha-mannosidase II [Source:VB External Description;Acc:AGAP004020]	0.291624	0.0465799	1.22402
AGAP013233-RA	E3 ubiquitin-protein ligase RFWD2 [Source:VB External Description;Acc:AGAP013233]	0.309468	0.0279308	1.23925
AGAP001902-RA	GTP-binding protein Rheb precursor [Source:VB External Description;Acc:AGAP001902]	0.305627	0.030149	1.23596
AGAP006266-RA	HIV Tat-specific factor 1 [Source:VB External Description;Acc:AGAP006266]	0.308399	0.0374699	1.23833
AGAP000747-RB	mitogen-activated protein kinase kinase kinase 5 [Source:VB External Description;Acc:AGAP000747]	0.313686	0.0364919	1.24288
AGAP002347-RA	N-acetylglucosamine-6-phosphate deacetylase [Source:VB External Description;Acc:AGAP002347]	0.305961	0.0466177	1.23624
AGAP003613-RA	Palmitoyltransferase ZDHHC3 [Source:VB External Description;Acc:AGAP003613]	0.315209	0.0412051	1.24419
AGAP002954-RA	pre-mRNA-splicing factor CDC5/CEF1 [Source:VB External Description;Acc:AGAP002954]	0.300834	0.0443863	1.23186
AGAP002684-RA	ribosomal RNA-processing protein 1 [Source:VB External Description;Acc:AGAP002684]	0.307764	0.0467002	1.23779
AGAP006478-RA	Synaptic vesicle membrane protein VAT-1 homolog-like [Source:VB External Description;Acc:AGAP006478]	0.308954	0.0371448	1.23881
AGAP002760-RA	topoisomerase (DNA) II binding protein 1 [Source:VB External Description;Acc:AGAP002760]	0.301281	0.0412452	1.23224
AGAP000504-RA		0.305026	0.0361789	1.23544
AGAP007792-RA		0.300817	0.0364919	1.23184
AGAP007563-RC		0.295483	0.0416648	1.2273
AGAP010762-RA		0.309793	0.0422679	1.23953
AGAP009336-RA		0.293313	0.0434989	1.22545
AGAP000354-RA		0.289222	0.0448669	1.22198
AGAP002949-RA		0.297991	0.0456001	1.22943
AGAP002090-RA	carboxylesterase [Source:VB Community Annotation;Acc:AGAP002090]	0.607129	0.0448669	1.52322
AGAP000651-RA	actin [Source:VB Community Annotation;Acc:AGAP000651]	0.587998	0.0170453	1.50316
AGAP013146-RC	aminopeptidase (APN5) [Source:VB External Description;Acc:AGAP013146]	0.601017	0.030087	1.51679
AGAP005816-RA	BAI1-associated protein 3 [Source:VB External Description;Acc:AGAP005816]	0.600821	0.0498718	1.51658
AGAP003845-RA	bromodomain-containing protein 8 [Source:VB External Description;Acc:AGAP003845]	0.595208	0.0224669	1.51069
AGAP002951-RA	BTB/POZ domain-containing protein 7 [Source:VB External Description;Acc:AGAP002951]	0.592777	0.0152449	1.50815
AGAP004148-RA	Clip-domain serine protease [Source:VB Community Annotation;Acc:AGAP004148]	0.573488	0.0203466	1.48812
AGAP002119-RA	dual-specificity tyrosine-(Y)-phosphorylation regulated kinase [Source:VB External Description;Acc:AGAP002119]	0.609344	0.0121224	1.52557
AGAP002982-RA	E3 SUMO-protein ligase RanBP2 [Source:VB External Description;Acc:AGAP002982]	0.584438	0.0121224	1.49945
AGAP011105-RA	guanylate kinase [Source:VB External Description;Acc:AGAP011105]	0.571778	0.0145162	1.48635
AGAP004581-RA	Heat shock protein 70kDa [Source:VB External Description;Acc:AGAP004581]	0.57909	0.029053	1.49391
AGAP000306-RA	histone H2A [Source:VB External Description;Acc:AGAP000306]	0.594861	0.0162561	1.51033
AGAP001783-RA	microtubule-severing ATPase [Source:VB External Description;Acc:AGAP001783]	0.607911	0.0206587	1.52405
AGAP001783-RB	microtubule-severing ATPase [Source:VB External Description;Acc:AGAP001783]	0.610645	0.0312558	1.52694
AGAP000749-RA	Muscular protein 20 [Source:VB External Description;Acc:AGAP000749]	0.614165	0.00960031	1.53067
AGAP001569-RA	myosin alkali light chain 1 [Source:VB External Description;Acc:AGAP001569]	0.583431	0.0185595	1.49841
AGAP007452-RA	neuronal guanine nucleotide exchange factor [Source:VB External Description;Acc:AGAP007452]	0.576354	0.0145162	1.49108
AGAP005644-RA	Neurotactin [Source:VB External Description;Acc:AGAP005644]	0.592535	0.021603	1.50789
AGAP003484-RA	Oxysterol-binding protein [Source:VB External Description;Acc:AGAP003484]	0.571801	0.0225183	1.48638
AGAP007636-RA	phosphatidate phosphatase LPIN [Source:VB External Description;Acc:AGAP007636]	0.61709	0.0249407	1.53378
AGAP006128-RA	protein AIR1/2 [Source:VB External Description;Acc:AGAP006128]	0.595207	0.0164215	1.51069
AGAP007967-RA	selenide, water dikinase [Source:VB External Description;Acc:AGAP007967]	0.587137	0.011312	1.50226
AGAP006686-RA	spectrin alpha [Source:VB External Description;Acc:AGAP006686]	0.602203	0.0240401	1.51803
AGAP004273-RD	Synapse-associated protein [Source:VB External Description;Acc:AGAP004273]	0.572512	0.0397825	1.48711
AGAP008929-RA	threonyl-tRNA synthetase [Source:VB External Description;Acc:AGAP008929]	0.603286	0.0249355	1.51917
AGAP000235-RC	Thymosin [Source:VB External Description;Acc:AGAP000235]	0.615961	0.0144622	1.53258
AGAP000235-RB	Thymosin [Source:VB External Description;Acc:AGAP000235]	0.587502	0.0259202	1.50264
AGAP001797-RJ	Tropomyosin 1 [Source:VB External Description;Acc:AGAP001797]	0.585817	0.0361789	1.50089
AGAP008699-RA		0.588847	0.00960031	1.50404
AGAP001460-RA		0.590746	0.0132824	1.50603
AGAP009533-RA		0.58911	0.0145162	1.50432
AGAP010183-RA		0.614176	0.0152449	1.53068
AGAP005183-RA		0.589231	0.0158361	1.50444
AGAP003059-RB		0.586433	0.0176757	1.50153
AGAP010647-RA		0.602595	0.0185241	1.51845
AGAP012337-RA		0.604326	0.0273129	1.52027
AGAP006601-RA		0.591739	0.0323066	1.50706
AGAP003290-RA		0.587213	0.0330511	1.50234
AGAP006601-RB		0.570561	0.0339111	1.4851
AGAP004018-RA		0.582017	0.0412452	1.49694
AGAP008820-RA		0.582502	0.043094	1.49744
AGAP013458-RC		0.610061	0.0450058	1.52632
AGAP013458-RA		0.585569	0.0461992	1.50063
AGAP009467-RA		0.605123	0.046891	1.52111
AGAP004018-RB		0.598499	0.048556	1.51414
AGAP006724-RA	carboxylesterase [Source:VB Community Annotation;Acc:AGAP006724]	-0.485159	0.0224669	0.714418
AGAP004172-RA	glutathione S-transferase delta class [Source:VB Community Annotation;Acc:AGAP004172]	-0.480162	0.0233868	0.716897
AGAP007531-RA	2-oxoisovalerate dehydrogenase E1 component, beta subunit [Source:VB External Description;Acc:AGAP007531]	-0.482355	0.0487099	0.715808
AGAP004097-RA	3-hydroxyisobutyryl-CoA hydrolase [Source:VB External Description;Acc:AGAP004097]	-0.484126	0.0282934	0.71493
AGAP000881-RA	aldehyde dehydrogenase family 7 member A1 [Source:VB External Description;Acc:AGAP000881]	-0.47708	0.0238172	0.71843
AGAP002406-RA	COMM domain-containing protein 2 [Source:VB External Description;Acc:AGAP002406]	-0.473964	0.0161872	0.719983
AGAP012000-RA	Fibrinogen and fibronectin [Source:VB External Description;Acc:AGAP012000]	-0.482017	0.0381767	0.715976
AGAP012826-RA	Interferon-stimulated gene 20 kDa protein [Source:VB External Description;Acc:AGAP012826]	-0.482961	0.0154106	0.715508
AGAP012464-RA	natural resistance-associated macrophage protein [Source:VB External Description;Acc:AGAP012464]	-0.473907	0.0364919	0.720012
AGAP003398-RC	nucleosome-remodeling factor 38 kDa subunit [Source:VB External Description;Acc:AGAP003398]	-0.48726	0.0364919	0.713379
AGAP004469-RA	Phosphatidylinositol transfer protein, beta, like [Source:VB External Description;Acc:AGAP004469]	-0.47383	0.0214793	0.72005
AGAP010212-RA	prefoldin subunit 1 [Source:VB External Description;Acc:AGAP010212]	-0.486771	0.0191563	0.71362
AGAP012357-RA	Vanin-like protein 1 [Source:VB External Description;Acc:AGAP012357]	-0.480592	0.0211234	0.716684
AGAP008629-RA		-0.486041	0.0145162	0.713982
AGAP002140-RA		-0.474178	0.0157784	0.719877
AGAP013329-RA		-0.482726	0.0158751	0.715624
AGAP004638-RA		-0.474358	0.0233868	0.719787
AGAP012779-RA		-0.478868	0.0339345	0.717541
AGAP012622-RA		-0.479728	0.0422001	0.717113
AGAP004989-RA	abelson tyrosine-protein kinase 1 [Source:VB External Description;Acc:AGAP004989]	0.358418	0.0364919	1.28202
AGAP004486-RA	adiponectin receptor [Source:VB External Description;Acc:AGAP004486]	0.342436	0.045313	1.2679
AGAP006990-RB	AT-rich interactive domain-containing protein 2 [Source:VB External Description;Acc:AGAP006990]	0.357972	0.0463718	1.28162
AGAP004212-RA	calreticulin [Source:VB External Description;Acc:AGAP004212]	0.348567	0.0360604	1.2733
AGAP007348-RB	coiled-coil domain-containing protein 102A [Source:VB External Description;Acc:AGAP007348]	0.358483	0.0375008	1.28208
AGAP000109-RA	cytochrome c oxidase subunit VIIa [Source:VB External Description;Acc:AGAP000109]	0.353889	0.0412452	1.278
AGAP012245-RA	DNA mismatch repair protein MSH4 [Source:VB External Description;Acc:AGAP012245]	0.342028	0.0319966	1.26754
AGAP001859-RA	DnaJ homolog subfamily B member 14 [Source:VB External Description;Acc:AGAP001859]	0.356829	0.0479102	1.28061
AGAP007006-RB	filamin [Source:VB External Description;Acc:AGAP007006]	0.360196	0.0424276	1.2836
AGAP001320-RA	golgi apparatus protein 1 [Source:VB External Description;Acc:AGAP001320]	0.355938	0.0328228	1.27982
AGAP003681-RA	huntingtin [Source:VB External Description;Acc:AGAP003681]	0.358223	0.0362268	1.28185
AGAP002797-RB	ionotropic receptor GLURIId [Source:VB Community Annotation;Acc:AGAP002797]	0.355756	0.0254424	1.27966
AGAP002797-RA	ionotropic receptor GLURIId [Source:VB Community Annotation;Acc:AGAP002797]	0.348165	0.0311892	1.27294
AGAP010222-RA	Lachesin [Source:VB External Description;Acc:AGAP010222]	0.35004	0.0460202	1.2746
AGAP003867-RA	mediator of RNA polymerase II transcription subunit 28 [Source:VB External Description;Acc:AGAP003867]	0.357326	0.0258496	1.28105
AGAP007892-RA	paired amphipathic helix protein Sin3a [Source:VB External Description;Acc:AGAP007892]	0.354096	0.0470329	1.27818
AGAP007394-RA	protein AATF/BFR2 [Source:VB External Description;Acc:AGAP007394]	0.344254	0.0429353	1.26949
AGAP009514-RA	putative GABA-B receptor 3 [Source:VB Community Annotation;Acc:AGAP009514]	0.358797	0.0452324	1.28236
AGAP003718-RA	regulator of G-protein signaling [Source:VB External Description;Acc:AGAP003718]	0.352842	0.0378914	1.27707
AGAP007691-RB	serine protease inhibitor (serpin) homologue SRPN18 - unlikely to be inhibitory [Source:VB Community Annotation;Acc:AGAP007691]	0.346651	0.029766	1.27161
AGAP007172-RA	translation initiation factor 4E [Source:VB External Description;Acc:AGAP007172]	0.341967	0.0450058	1.26748
AGAP005937-RA	translation initiation factor eIF-2B subunit delta [Source:VB External Description;Acc:AGAP005937]	0.359472	0.0448669	1.28296
AGAP000969-RE	tropomodulin [Source:VB External Description;Acc:AGAP000969]	0.350948	0.0286543	1.2754
AGAP009004-RA	U3 small nucleolar RNA-associated protein 10 [Source:VB External Description;Acc:AGAP009004]	0.358943	0.0389296	1.28249
AGAP013338-RA		0.354556	0.0231003	1.27859
AGAP004297-RA		0.361251	0.024165	1.28454
AGAP004181-RA		0.348998	0.0284534	1.27368
AGAP000354-RB		0.357052	0.0298359	1.28081
AGAP003320-RA		0.342734	0.0308107	1.26816
AGAP004732-RA		0.3554	0.0364919	1.27934
AGAP006765-RB		0.354866	0.0451942	1.27887
AGAP007745-RA		0.363161	0.0460684	1.28624
AGAP012328-RA		0.349047	0.0495222	1.27372
AGAP005372-RA	carboxylesterase beta esterase [Source:VB Community Annotation;Acc:AGAP005372]	-0.56057	0.0221486	0.678034
AGAP001459-RA	60S ribosomal protein L17 [Source:VB Community Annotation;Acc:AGAP001459]	-0.570345	0.0191563	0.673456
AGAP003539-RA	Armadillo repeat-containing protein [Source:VB External Description;Acc:AGAP003539]	-0.579769	0.0144622	0.669071
AGAP004298-RC	Calcineurin beta subunit [Source:VB External Description;Acc:AGAP004298]	-0.571519	0.0152449	0.672908
AGAP004298-RA	Calcineurin beta subunit [Source:VB External Description;Acc:AGAP004298]	-0.579556	0.0172886	0.66917
AGAP011788-RA	Clip-domain serine protease [Source:VB Community Annotation;Acc:AGAP011788]	-0.564805	0.021603	0.676047
AGAP010347-RB	copper-zinc (Cu-Zn) superoxide dismutase [Source:VB Community Annotation;Acc:AGAP010347]	-0.563221	0.0233868	0.67679
AGAP005323-RA	D-aspartate oxidase [Source:VB External Description;Acc:AGAP005323]	-0.569855	0.0271948	0.673684
AGAP001229-RA	dynein light chain Tctex-type 1 [Source:VB External Description;Acc:AGAP001229]	-0.561378	0.0364919	0.677655
AGAP010407-RA	elongator complex protein 4 [Source:VB External Description;Acc:AGAP010407]	-0.577681	0.0356666	0.67004
AGAP002914-RA	galactokinase [Source:VB External Description;Acc:AGAP002914]	-0.579077	0.0120601	0.669392
AGAP002914-RB	galactokinase [Source:VB External Description;Acc:AGAP002914]	-0.565999	0.0154106	0.675487
AGAP008015-RA	Lamin [Source:VB External Description;Acc:AGAP008015]	-0.560087	0.030149	0.678261
AGAP008584-RA	lysosomal alpha-mannosidase [Source:VB External Description;Acc:AGAP008584]	-0.559512	0.0170209	0.678531
AGAP008964-RA	maltase [Source:VB External Description;Acc:AGAP008964]	-0.570056	0.011903	0.673591
AGAP010517-RA	manganese-iron (Mn-Fe) superoxide dismutase [Source:VB Community Annotation;Acc:AGAP010517]	-0.558031	0.0408876	0.679229
AGAP010293-RA	Mitochondrial glutamate carrier 1 [Source:VB External Description;Acc:AGAP010293]	-0.559781	0.0185595	0.678405
AGAP012352-RA	Niemann-Pick C2 protein [Source:VB External Description;Acc:AGAP012352]	-0.578251	0.045313	0.669775
AGAP009967-RA	Protein of unknown function DUF938 [Source:VB External Description;Acc:AGAP009967]	-0.570771	0.0145162	0.673257
AGAP004786-RA	pyruvate dehydrogenase E1 component subunit alpha [Source:VB External Description;Acc:AGAP004786]	-0.558366	0.0120601	0.679071
AGAP004819-RC	receptor expression-enhancing protein 5 [Source:VB External Description;Acc:AGAP004819]	-0.565899	0.0145162	0.675534
AGAP007492-RA	signal recognition particle subunit SRP9 [Source:VB External Description;Acc:AGAP007492]	-0.558381	0.0152449	0.679064
AGAP010339-RA	WW domain-binding protein 4 [Source:VB External Description;Acc:AGAP010339]	-0.55815	0.0231003	0.679172
AGAP010288-RA	YY1-associated factor 2 [Source:VB External Description;Acc:AGAP010288]	-0.566821	0.0227408	0.675103
AGAP012485-RA		-0.569329	0.0145162	0.67393
AGAP004639-RA		-0.560585	0.0148174	0.678027
AGAP005673-RA		-0.576579	0.0152449	0.670552
AGAP004964-RA		-0.565206	0.0191563	0.675859
AGAP012801-RA		-0.572637	0.0207674	0.672387
AGAP013013-RA		-0.561735	0.0227408	0.677487
AGAP011871-RA		-0.574003	0.0262155	0.67175
AGAP012801-RA		-0.559489	0.0268892	0.678542
AGAP002992-RB		-0.578087	0.0275121	0.669851
AGAP006926-RA		-0.563984	0.0353251	0.676432
AGAP006712-RA		-0.578751	0.039872	0.669543
AGAP010332-RA		-0.575255	0.0407609	0.671168
AGAP010322-RA		-0.558378	0.0495222	0.679065
AGAP006369-RA	cuticular protein RR-2 family (CPR144) [Source:VB Community Annotation;Acc:AGAP006369]	-0.325782	0.0460684	0.797866
AGAP005658-RA	cytochrome P450 [Source:VB Community Annotation;Acc:AGAP005658]	-0.338657	0.0355689	0.790777
AGAP002429-RA	cytochrome P450 [Source:VB Community Annotation;Acc:AGAP002429]	-0.329236	0.0311892	0.795958
AGAP009241-RA	cytochrome P450 [Source:VB Community Annotation;Acc:AGAP009241]	-0.316661	0.0328228	0.802926
AGAP009191-RA	glutathione S-transferase epsilon class [Source:VB Community Annotation;Acc:AGAP009191]	-0.332757	0.0373472	0.794018
AGAP000165-RA	glutathione transferase microsomal [Source:VB Community Annotation;Acc:AGAP000165]	-0.323394	0.0496738	0.799188
AGAP000882-RA	17-beta-hydroxysteroid dehydrogenase type 6 precursor [Source:VB External Description;Acc:AGAP000882]	-0.338158	0.0292427	0.791051
AGAP000890-RA	28S ribosomal protein S29, mitochondrial [Source:VB External Description;Acc:AGAP000890]	-0.345606	0.0278308	0.786978
AGAP000759-RA	39S ribosomal protein L32, mitochondrial [Source:VB External Description;Acc:AGAP000759]	-0.324586	0.0234931	0.798528
AGAP004513-RA	4-hydroxybenzoate hexaprenyltransferase [Source:VB External Description;Acc:AGAP004513]	-0.337309	0.0360604	0.791516
AGAP009431-RA	40S ribosomal protein S21 [Source:VB External Description;Acc:AGAP009431]	-0.309773	0.0362268	0.806768
AGAP000760-RC	alkylated DNA repair protein alkB homolog 7 [Source:VB External Description;Acc:AGAP000760]	-0.344125	0.0422399	0.787786
AGAP009564-RA	ATP synthase epsilon chain, mitochondrial [Source:VB External Description;Acc:AGAP009564]	-0.317379	0.030087	0.802526
AGAP006229-RA	charged multivesicular body protein 6 [Source:VB External Description;Acc:AGAP006229]	-0.318799	0.0450666	0.801737
AGAP008875-RA	conserved oligomeric Golgi complex component 4 [Source:VB External Description;Acc:AGAP008875]	-0.328192	0.0470329	0.796534
AGAP006424-RA	Cyanogenic beta-glucosidase [Source:VB External Description;Acc:AGAP006424]	-0.320568	0.0378914	0.800755
AGAP002878-RA	Cystatin-like protein [Source:VB External Description;Acc:AGAP002878]	-0.327987	0.0389046	0.796647
AGAP001884-RA	fumarate hydratase, class II [Source:VB External Description;Acc:AGAP001884]	-0.334388	0.0412452	0.793121
AGAP008092-RA	GDP-L-fucose synthase [Source:VB External Description;Acc:AGAP008092]	-0.323657	0.04277	0.799042
AGAP001396-RA	inositol monophosphatase 3 [Source:VB External Description;Acc:AGAP001396]	-0.325271	0.0403276	0.798148
AGAP009891-RA	juvenile hormone esterase binding protein [Source:VB External Description;Acc:AGAP009891]	-0.336044	0.0249743	0.792211
AGAP010213-RA	N(6)-adenine-specific DNA methyltransferase 2 homolog [Source:VB External Description;Acc:AGAP010213]	-0.313806	0.0374699	0.804516
AGAP002020-RA	NADH dehydrogenase (ubiquinone) 1 beta subcomplex 8 [Source:VB External Description;Acc:AGAP002020]	-0.315598	0.046421	0.803518
AGAP009927-RA	nucleoside diphosphate-linked moiety X motif 19, mitochondrial precursor [Source:VB External Description;Acc:AGAP009927]	-0.330477	0.0448669	0.795274
AGAP007893-RA	Protein FAM36A [Source:VB External Description;Acc:AGAP007893]	-0.334738	0.0286992	0.792928
AGAP004559-RJ	Ras-related protein [Source:VB External Description;Acc:AGAP004559]	-0.338457	0.0256009	0.790887
AGAP004559-RK	Ras-related protein [Source:VB External Description;Acc:AGAP004559]	-0.341952	0.0260829	0.788973
AGAP004559-RC	Ras-related protein [Source:VB External Description;Acc:AGAP004559]	-0.346915	0.0297983	0.786263
AGAP004559-RE	Ras-related protein [Source:VB External Description;Acc:AGAP004559]	-0.314193	0.0304824	0.804301
AGAP004559-RB	Ras-related protein [Source:VB External Description;Acc:AGAP004559]	-0.322602	0.0360604	0.799626
AGAP012845-RA	Selenium-binding protein [Source:VB External Description;Acc:AGAP012845]	-0.335793	0.0233868	0.792348
AGAP007201-RA	thioredoxin [Source:VB Community Annotation;Acc:AGAP007201]	-0.343853	0.0374699	0.787934
AGAP011161-RA	transketolase [Source:VB External Description;Acc:AGAP011161]	-0.345528	0.0487099	0.78702
AGAP010733-RA	Vanin-like protein 1 [Source:VB External Description;Acc:AGAP010733]	-0.33151	0.0406571	0.794704
AGAP009417-RA		-0.327362	0.0336681	0.796993
AGAP001007-RA		-0.336254	0.0364919	0.792095
AGAP004607-RB		-0.312835	0.0364919	0.805058
AGAP007885-RA		-0.318459	0.0377171	0.801926
AGAP005054-RB		-0.343439	0.0412862	0.78816
AGAP005054-RA		-0.3132	0.0421455	0.804855
AGAP012152-RA		-0.315319	0.0425495	0.803673
AGAP001356-RA	acetylcholinesterase [Source:VB Community Annotation;Acc:AGAP001356]	0.855777	0.00960031	1.80973
AGAP001356-RA	acetylcholinesterase [Source:VB Community Annotation;Acc:AGAP001356]	0.801531	0.00986597	1.74295
AGAP001356-RA	acetylcholinesterase [Source:VB Community Annotation;Acc:AGAP001356]	0.851538	0.0119616	1.80442
AGAP001356-RA	acetylcholinesterase [Source:VB Community Annotation;Acc:AGAP001356]	0.821949	0.0144622	1.76779
AGAP001497-RA	Alpha-actinin, sarcomeric [Source:VB External Description;Acc:AGAP001497]	0.835136	0.00941892	1.78402
AGAP002226-RA	diacylglycerol kinase (ATP dependent) [Source:VB External Description;Acc:AGAP002226]	0.867852	0.0220508	1.82494
AGAP005911-RA	guanine nucleotide-binding protein G(I)/G(S)/G(T) subunit beta-1 [Source:VB External Description;Acc:AGAP005911]	0.830765	0.0418513	1.77863
AGAP007858-RA	lysyl-tRNA synthetase, class II [Source:VB External Description;Acc:AGAP007858]	0.801275	0.0185241	1.74264
AGAP009730-RA	myosin III [Source:VB External Description;Acc:AGAP009730]	0.798745	0.0190802	1.73959
AGAP004877-RA	paramyosin [Source:VB External Description;Acc:AGAP004877]	0.846399	0.0157688	1.79801
AGAP004877-RB	paramyosin [Source:VB External Description;Acc:AGAP004877]	0.852154	0.0227408	1.80519
AGAP005712-RA	phenylalanine-4-hydroxylase [Source:VB External Description;Acc:AGAP005712]	0.817895	0.0224669	1.76283
AGAP001501-RA	Regucalcin protein [Source:VB External Description;Acc:AGAP001501]	0.817417	0.015228	1.76225
AGAP001501-RC	Regucalcin protein [Source:VB External Description;Acc:AGAP001501]	0.817001	0.0223642	1.76174
AGAP001501-RB	Regucalcin protein [Source:VB External Description;Acc:AGAP001501]	0.850872	0.025946	1.80359
AGAP007793-RA	Regucalcin protein [Source:VB External Description;Acc:AGAP007793]	0.843391	0.0298359	1.79426
AGAP011442-RA	serine carboxypeptidase 1 [Source:VB External Description;Acc:AGAP011442]	0.833471	0.0193133	1.78197
AGAP007054-RA	solute carrier family 13 (sodium-dependent dicarboxylate transporter), member [Source:VB External Description;Acc:AGAP007054]	0.800907	0.0301527	1.7422
AGAP003921-RA	Voltage-gated ion channel [Source:VB External Description;Acc:AGAP003921]	0.823121	0.0154106	1.76923
AGAP012701-RA		0.820869	0.00960031	1.76647
AGAP009990-RA		0.822962	0.0120601	1.76903
AGAP001633-RA		0.851975	0.0145162	1.80497
AGAP006970-RA		0.840249	0.0152449	1.79036
AGAP010934-RA		0.816074	0.0176617	1.76061
AGAP002408-RA		0.798099	0.0185241	1.73881
AGAP011543-RA		0.871734	0.0252014	1.82986
AGAP008143-RA		0.893597	0.0328289	1.8578
AGAP003442-RA		0.807726	0.0484703	1.75045
AGAP005658-RA	cytochrome P450 [Source:VB Community Annotation;Acc:AGAP005658]	-0.366132	0.0231003	0.77586
AGAP008682-RA	cytochrome P450 [Source:VB Community Annotation;Acc:AGAP008682]	-0.378883	0.03123	0.769033
AGAP000165-RA	glutathione transferase microsomal [Source:VB Community Annotation;Acc:AGAP000165]	-0.360603	0.0331221	0.778839
AGAP000165-RA	glutathione transferase microsomal [Source:VB Community Annotation;Acc:AGAP000165]	-0.351694	0.0460202	0.783664
AGAP000952-RA	60S ribosomal protein L37 [Source:VB Community Annotation;Acc:AGAP000952]	-0.362714	0.0364919	0.7777
AGAP006224-RA	aldehyde oxidase [Source:VB External Description;Acc:AGAP006224]	-0.375561	0.0238225	0.770805
AGAP000760-RA	alkylated DNA repair protein alkB homolog 7 [Source:VB External Description;Acc:AGAP000760]	-0.369263	0.0465799	0.774178
AGAP008876-RA	ATP synthase mitochondrial F1 complex assembly factor 2 [Source:VB External Description;Acc:AGAP008876]	-0.360087	0.0388527	0.779118
AGAP001423-RA	Bifunctional purine biosynthesis protein [Source:VB External Description;Acc:AGAP001423]	-0.364491	0.0400155	0.776743
AGAP010347-RA	copper-zinc (Cu-Zn) superoxide dismutase [Source:VB Community Annotation;Acc:AGAP010347]	-0.37026	0.0392113	0.773643
AGAP004965-RA	DNA polymerase epsilon subunit 4 [Source:VB External Description;Acc:AGAP004965]	-0.370085	0.033638	0.773737
AGAP001045-RA	DNA-directed RNA polymerase I subunit RPA49 [Source:VB External Description;Acc:AGAP001045]	-0.376068	0.030149	0.770535
AGAP009652-RA	NADH dehydrogenase (ubiquinone) 1 alpha subcomplex 13 [Source:VB External Description;Acc:AGAP009652]	-0.374	0.0262155	0.77164
AGAP004559-RG	Ras-related protein [Source:VB External Description;Acc:AGAP004559]	-0.366239	0.0233868	0.775803
AGAP001635-RA	sodium-coupled monocarboxylate transporter 2 [Source:VB External Description;Acc:AGAP001635]	-0.366506	0.029766	0.775659
AGAP007201-RA	thioredoxin [Source:VB Community Annotation;Acc:AGAP007201]	-0.361664	0.033544	0.778267
AGAP007201-RA	thioredoxin [Source:VB Community Annotation;Acc:AGAP007201]	-0.360451	0.0390484	0.778921
AGAP012080-RA	Trafficking protein particle complex 5 [Source:VB External Description;Acc:AGAP012080]	-0.368816	0.0444137	0.774418
AGAP007002-RA	transcription initiation factor TFIIF subunit beta [Source:VB External Description;Acc:AGAP007002]	-0.358853	0.030149	0.779784
AGAP002389-RA	ubiquitin-like 4A [Source:VB External Description;Acc:AGAP002389]	-0.352054	0.0421455	0.783468
AGAP005577-RA	WD repeat, sterile alpha motif and U-box domain containing 1 [Source:VB External Description;Acc:AGAP005577]	-0.366914	0.0304824	0.77544
AGAP000046-RA		-0.377884	0.035001	0.769565
AGAP009605-RA		-0.373371	0.035737	0.771977
AGAP004755-RA		-0.3664	0.0374699	0.775716
AGAP002854-RA		-0.376385	0.0376833	0.770366
AGAP002734-RA		-0.36954	0.0396655	0.774029
AGAP005027-RA		-0.375282	0.0439466	0.770955
AGAP005107-RA		-0.373721	0.0449974	0.771789
AGAP010342-RA		-0.353511	0.0450058	0.782677
AGAP004081-RA		-0.374554	0.0492762	0.771344
AGAP010961-RA	cytochrome P450 (CYP6AK1) [Source:VB Community Annotation;Acc:AGAP010961]	0.436207	0.033544	1.35304
AGAP001223-RA	ATP-dependent RNA helicase DDX55/SPB4 [Source:VB External Description;Acc:AGAP001223]	0.449785	0.030087	1.36584
AGAP002123-RA	axin 1 [Source:VB External Description;Acc:AGAP002123]	0.437534	0.0355598	1.35429
AGAP011413-RA	CCR4-NOT transcription complex subunit 7/8 [Source:VB External Description;Acc:AGAP011413]	0.441519	0.0361789	1.35803
AGAP007203-RA	DE-cadherin [Source:VB External Description;Acc:AGAP007203]	0.443781	0.0320681	1.36016
AGAP004507-RB	Dedicator of cytokinesis [Source:VB External Description;Acc:AGAP004507]	0.436101	0.0185241	1.35294
AGAP007810-RA	DNA-directed RNA polymerase II subunit RPB1 [Source:VB External Description;Acc:AGAP007810]	0.43495	0.0230266	1.35186
AGAP001296-RA	E3 ubiquitin-protein ligase TRIP12 [Source:VB External Description;Acc:AGAP001296]	0.443347	0.0475722	1.35976
AGAP004854-RA	histone demethylase JARID1 [Source:VB External Description;Acc:AGAP004854]	0.442807	0.0270674	1.35925
AGAP000803-RA	ionotropic receptor GLURIIa [Source:VB Community Annotation;Acc:AGAP000803]	0.4458	0.030087	1.36207
AGAP003983-RA	nuclear pore complex protein Nup121 [Source:VB External Description;Acc:AGAP003983]	0.44009	0.0279913	1.35669
AGAP004188-RA	polyhomeotic-like protein 1 [Source:VB External Description;Acc:AGAP004188]	0.437313	0.0188229	1.35408
AGAP007633-RB	solute carrier family 36 (proton-coupled amino acid transporter) [Source:VB External Description;Acc:AGAP007633]	0.448288	0.0320681	1.36442
AGAP007633-RE	solute carrier family 36 (proton-coupled amino acid transporter) [Source:VB External Description;Acc:AGAP007633]	0.443113	0.0401446	1.35953
AGAP005533-RA	transformation/transcription domain-associated protein [Source:VB External Description;Acc:AGAP005533]	0.442712	0.0221486	1.35916
AGAP003711-RD	V-type H+-transporting ATPase subunit I [Source:VB External Description;Acc:AGAP003711]	0.449854	0.0249065	1.3659
AGAP007867-RA		0.447164	0.0171812	1.36336
AGAP000449-RA		0.441675	0.0210863	1.35818
AGAP006605-RA		0.436534	0.0229606	1.35335
AGAP012759-RA		0.444895	0.0336937	1.36122
AGAP008083-RA		0.438698	0.0350627	1.35538
AGAP003914-RA		0.443907	0.0352685	1.36028
AGAP003417-RA		0.44734	0.041218	1.36352
AGAP005380-RA		0.444148	0.0421295	1.36051
AGAP000528-RA		0.447458	0.0422001	1.36364
AGAP000452-RA		0.437225	0.0449974	1.354
AGAP006645-RB		0.442468	0.0491347	1.35893
AGAP010961-RA	cytochrome P450 (CYP6AK1) [Source:VB Community Annotation;Acc:AGAP010961]	0.481369	0.0237038	1.39607
AGAP002272-RB	ankyrin [Source:VB External Description;Acc:AGAP002272]	0.474455	0.0328228	1.38939
AGAP002272-RC	ankyrin [Source:VB External Description;Acc:AGAP002272]	0.480168	0.0362025	1.39491
AGAP005062-RA	cleavage and polyadenylation specificity factor subunit 6/7 [Source:VB External Description;Acc:AGAP005062]	0.477826	0.0328228	1.39264
AGAP011793-RA	CLIP-domain serine protease subfamily A [Source:VB External Description;Acc:AGAP011793]	0.469438	0.0319966	1.38457
AGAP003621-RA	Coiled-coil domain-containing protein 25 [Source:VB External Description;Acc:AGAP003621]	0.480029	0.0207674	1.39477
AGAP000008-RA	DnaJ (Hsp40) homolog, subfamily A, member 1 [Source:VB External Description;Acc:AGAP000008]	0.470472	0.0144622	1.38556
AGAP008350-RA	Double Oxidase: Two Peroxidase domains. [Source:VB Community Annotation;Acc:AGAP008350]	0.470784	0.0461992	1.38586
AGAP010225-RA	ER lumen protein retaining receptor [Source:VB External Description;Acc:AGAP010225]	0.474247	0.0391708	1.38919
AGAP011190-RA	eukaryotic translation initiation factor 2 subunit alpha [Source:VB External Description;Acc:AGAP011190]	0.469855	0.0268337	1.38497
AGAP001699-RB	Fatty-acid amide hydrolase 2 [Source:VB External Description;Acc:AGAP001699]	0.481544	0.0186657	1.39624
AGAP003546-RC	Polychaetoid, isoform F [Source:VB External Description;Acc:AGAP003546]	0.475346	0.0191563	1.39025
AGAP003546-RB	Polychaetoid, isoform F [Source:VB External Description;Acc:AGAP003546]	0.474463	0.0233868	1.3894
AGAP002176-RA	proprotein convertase subtilisin/kexin type 2 [Source:VB External Description;Acc:AGAP002176]	0.484012	0.0412452	1.39863
AGAP001033-RA	protein mab-21-like [Source:VB External Description;Acc:AGAP001033]	0.479344	0.027688	1.39411
AGAP007633-RD	solute carrier family 36 (proton-coupled amino acid transporter) [Source:VB External Description;Acc:AGAP007633]	0.484771	0.0377393	1.39936
AGAP000738-RA	Suppressor of defective silencing 3 homolog [Source:VB External Description;Acc:AGAP000738]	0.47543	0.0243553	1.39033
AGAP010054-RA	tripartite motif-containing protein 2/3 [Source:VB External Description;Acc:AGAP010054]	0.487738	0.0409341	1.40224
AGAP001219-RA	Tubulin alpha-4A chain [Source:VB Community Annotation;Acc:AGAP001219]	0.476524	0.0357269	1.39139
AGAP005033-RA	U3 small nucleolar RNA-associated protein 20 [Source:VB External Description;Acc:AGAP005033]	0.479101	0.0256928	1.39387
AGAP007870-RA	ubiquitin conjugation factor E4 B [Source:VB External Description;Acc:AGAP007870]	0.47071	0.0233868	1.38579
AGAP003711-RA	V-type H+-transporting ATPase subunit I [Source:VB External Description;Acc:AGAP003711]	0.476822	0.0230084	1.39167
AGAP003711-RB	V-type H+-transporting ATPase subunit I [Source:VB External Description;Acc:AGAP003711]	0.488938	0.0244712	1.40341
AGAP010981-RA		0.478144	0.0145162	1.39295
AGAP006063-RA		0.473371	0.0152449	1.38835
AGAP003489-RA		0.471519	0.0154106	1.38657
AGAP001511-RA		0.470043	0.0176757	1.38515
AGAP012209-RA		0.472596	0.0217955	1.3876
AGAP013091-RA		0.487334	0.0244712	1.40185
AGAP005187-RA		0.471032	0.0275121	1.3861
AGAP004504-RB		0.472959	0.0306616	1.38795
AGAP000061-RB		0.472377	0.0307621	1.38739
AGAP011285-RA		0.475477	0.0311892	1.39038
AGAP003439-RR		0.475597	0.039872	1.39049
AGAP012483-RA		0.477722	0.0478925	1.39254
AGAP011507-RA	carboxylesterase [Source:VB Community Annotation;Acc:AGAP011507]	-1.1622	0.00960031	0.446829
AGAP011507-RA	carboxylesterase [Source:VB Community Annotation;Acc:AGAP011507]	-1.17334	0.00960031	0.443394
AGAP008212-RA	cytochrome P450 [Source:VB Community Annotation;Acc:AGAP008212]	-1.31161	0.0152449	0.402872
AGAP008212-RA	cytochrome P450 [Source:VB Community Annotation;Acc:AGAP008212]	-1.41461	0.0164539	0.37511
AGAP008212-RA	cytochrome P450 [Source:VB Community Annotation;Acc:AGAP008212]	-1.20405	0.0192549	0.434054
AGAP008213-RA	cytochrome P450 [Source:VB Community Annotation;Acc:AGAP008213]	-1.32997	0.0152449	0.397777
AGAP008213-RA	cytochrome P450 [Source:VB Community Annotation;Acc:AGAP008213]	-1.30107	0.0155789	0.405826
AGAP008213-RA	cytochrome P450 [Source:VB Community Annotation;Acc:AGAP008213]	-1.23658	0.0190802	0.424378
AGAP004719-RA	Clip-domain serine protease [Source:VB Community Annotation;Acc:AGAP004719]	-1.22136	0.0119616	0.428879
AGAP010968-RA	Clip-domain serine protease [Source:VB Community Annotation;Acc:AGAP010968]	-1.25591	0.0152449	0.418729
AGAP004962-RA	cyclin B [Source:VB External Description;Acc:AGAP004962]	-1.17953	0.039801	0.441497
AGAP008861-RA	female reproductive tract protease GLEANR_896 [Source:VB External Description;Acc:AGAP008861]	-1.30265	0.011312	0.405381
AGAP002989-RA	gamma-interferon-inducible lysosomal thiol reductase [Source:VB External Description;Acc:AGAP002989]	-1.16945	0.0403276	0.444592
AGAP002198-RA	glycine N-methyltransferase [Source:VB External Description;Acc:AGAP002198]	-1.27608	0.00960031	0.412917
AGAP003239-RA	Meiotic chromosome segregation protein [Source:VB External Description;Acc:AGAP003239]	-1.41817	0.00960031	0.374187
AGAP000181-RA	riboflavin transporter 2 [Source:VB External Description;Acc:AGAP000181]	-1.20192	0.00941892	0.434697
AGAP004199-RA	solute carrier family 5 (sodium-coupled monocarboxylate transporter), member 8 [Source:VB External Description;Acc:AGAP004199]	-1.18827	0.00941892	0.438829
AGAP001236-RA	Sugar transporter ERD6-like 6 [Source:VB External Description;Acc:AGAP001236]	-1.26805	0.0312558	0.415221
AGAP012218-RA	Sugar transporter ERD6-like 6 [Source:VB External Description;Acc:AGAP012218]	-1.18872	0.00960031	0.438693
AGAP004157-RA	synaptic vesicle protein [Source:VB External Description;Acc:AGAP004157]	-1.32454	0.00960031	0.399275
AGAP008440-RA	urate oxidase [Source:VB External Description;Acc:AGAP008440]	-1.22802	0.0374699	0.426903
AGAP002587-RA		-1.22688	0.0126576	0.427242
AGAP008369-RA		-1.22537	0.0147939	0.427689
AGAP005979-RA		-1.1582	0.0224241	0.448073
AGAP010032-RA		-1.15172	0.024161	0.45009
AGAP011228-RA		-1.26288	0.0297598	0.416712
AGAP012331-RA	odorant binding protein (OBP29) [Source:VB Community Annotation;Acc:AGAP012331]	0.689091	0.0423537	1.61227
AGAP002810-RA	45 kDa calcium-binding protein [Source:VB External Description;Acc:AGAP002810]	0.683981	0.0191563	1.60657
AGAP011516-RA	Actin, cytoplasmic [Source:VB External Description;Acc:AGAP011516]	0.711613	0.0126576	1.63763
AGAP004142-RA	aspartate aminotransferase, cytoplasmic [Source:VB External Description;Acc:AGAP004142]	0.71969	0.0233868	1.64683
AGAP005506-RA	Boule, transcript variant B [Source:VB External Description;Acc:AGAP005506]	0.711076	0.0206836	1.63702
AGAP009651-RA	CD63 antigen [Source:VB External Description;Acc:AGAP009651]	0.715823	0.00960031	1.64242
AGAP003509-RG	Complexin, isoform V [Source:VB External Description;Acc:AGAP003509]	0.708207	0.0152449	1.63377
AGAP003509-RC	Complexin, isoform V [Source:VB External Description;Acc:AGAP003509]	0.715392	0.0190802	1.64193
AGAP003509-RF	Complexin, isoform V [Source:VB External Description;Acc:AGAP003509]	0.691147	0.0206587	1.61457
AGAP003509-RE	Complexin, isoform V [Source:VB External Description;Acc:AGAP003509]	0.683284	0.0208597	1.60579
AGAP003509-RA	Complexin, isoform V [Source:VB External Description;Acc:AGAP003509]	0.701964	0.0231003	1.62672
AGAP008533-RA	cyclin-dependent kinase 5 activator 1 [Source:VB External Description;Acc:AGAP008533]	0.692653	0.0308107	1.61625
AGAP009489-RA	cytidine deaminase [Source:VB External Description;Acc:AGAP009489]	0.718994	0.0193133	1.64603
AGAP008917-RA	DNA topoisomerase II [Source:VB External Description;Acc:AGAP008917]	0.672477	0.00986597	1.59381
AGAP006028-RB	GABA-gated chloride channel subunit [Source:VB External Description;Acc:AGAP006028]	0.694813	0.0152449	1.61867
AGAP004362-RC	glutamate dehydrogenase (NAD(P)+) [Source:VB External Description;Acc:AGAP004362]	0.721619	0.0191189	1.64903
AGAP004362-RF	glutamate dehydrogenase (NAD(P)+) [Source:VB External Description;Acc:AGAP004362]	0.691133	0.0273129	1.61455
AGAP004362-RE	glutamate dehydrogenase (NAD(P)+) [Source:VB External Description;Acc:AGAP004362]	0.694913	0.030149	1.61879
AGAP003502-RA	heme peroxidase [Source:VB Community Annotation;Acc:AGAP003502]	0.678598	0.0401435	1.60058
AGAP008993-RA	ITG-containing peptide [Source:VB External Description;Acc:AGAP008993]	0.720376	0.0482393	1.64761
AGAP011654-RA	membrane dipeptidase [Source:VB External Description;Acc:AGAP011654]	0.702221	0.0364919	1.62701
AGAP001754-RA	nucleoprotein TPR [Source:VB External Description;Acc:AGAP001754]	0.714573	0.0260318	1.641
AGAP005251-RA	potassium voltage-gated channel, subfamily H (eag-related), member 4 [Source:VB External Description;Acc:AGAP005251]	0.710193	0.030149	1.63602
AGAP013027-RA	Protein toll [Source:VB External Description;Acc:AGAP013027]	0.675169	0.0152449	1.59678
AGAP006389-RA	Ribonuclease kappa [Source:VB External Description;Acc:AGAP006389]	0.724063	0.0336937	1.65183
AGAP008118-RA	serine/threonine-protein kinase Chk1 [Source:VB External Description;Acc:AGAP008118]	0.70177	0.0366018	1.6265
AGAP006590-RC	T-lymphoma invasion and metastasis-inducing protein 1 [Source:VB External Description;Acc:AGAP006590]	0.695119	0.0212124	1.61902
AGAP001797-RF	Tropomyosin 1 [Source:VB External Description;Acc:AGAP001797]	0.685696	0.0255802	1.60848
AGAP006178-RB	troponin C [Source:VB External Description;Acc:AGAP006178]	0.690886	0.0392957	1.61427
AGAP006755-RA	U1 small nuclear ribonucleoprotein 70kDa [Source:VB External Description;Acc:AGAP006755]	0.683964	0.00986597	1.60655
AGAP000188-RA	uridine phosphorylase [Source:VB External Description;Acc:AGAP000188]	0.681059	0.0353046	1.60332
AGAP000754-RA		0.69709	0.0110338	1.62123
AGAP009238-RA		0.700973	0.0139936	1.6256
AGAP001148-RA		0.699376	0.0145162	1.6238
AGAP001360-RA		0.708804	0.0191563	1.63445
AGAP004033-RA		0.672846	0.0203466	1.59421
AGAP012683-RA		0.692596	0.0208597	1.61619
AGAP013422-RA		0.723255	0.0233868	1.6509
AGAP000906-RA		0.686648	0.0271948	1.60954
AGAP013177-RA		0.729449	0.0310955	1.65801
AGAP003944-RA		0.689205	0.0423537	1.61239
AGAP007603-RA		0.705258	0.0481361	1.63044
AGAP010286-RA		0.699094	0.0487099	1.62348
AGAP007788-RA	E3 ubiquitin-protein ligase RNF31 [Source:VB External Description;Acc:AGAP007788]	0.461786	0.0206587	1.37725
AGAP011498-RA	Electroneutral potassium-chloride cotransporter 1 [Source:VB External Description;Acc:AGAP011498]	0.460637	0.03123	1.37615
AGAP001731-RA	F-box protein 11 [Source:VB External Description;Acc:AGAP001731]	0.455018	0.0322459	1.3708
AGAP005556-RA	Motile sperm domain-containing protein 2 [Source:VB External Description;Acc:AGAP005556]	0.463848	0.0362268	1.37922
AGAP003462-RA	protein arginine N-methyltransferase 1 [Source:VB External Description;Acc:AGAP003462]	0.459883	0.0399533	1.37543
AGAP004595-RA	putative GABA-B receptor 2 [Source:VB Community Annotation;Acc:AGAP004595]	0.46374	0.0243553	1.37911
AGAP001645-RA	RNA-binding protein FUS [Source:VB External Description;Acc:AGAP001645]	0.463878	0.0148606	1.37924
AGAP007633-RC	solute carrier family 36 (proton-coupled amino acid transporter) [Source:VB External Description;Acc:AGAP007633]	0.467468	0.0421455	1.38268
AGAP004440-RA	spectrin beta [Source:VB External Description;Acc:AGAP004440]	0.465469	0.0378093	1.38077
AGAP001218-RA	Tubulin alpha-4A chain [Source:VB External Description;Acc:AGAP001218]	0.460672	0.0313303	1.37618
AGAP001872-RA	U3 small nucleolar RNA-associated protein 19 [Source:VB External Description;Acc:AGAP001872]	0.457648	0.0157564	1.3733
AGAP005683-RA		0.461888	0.0172886	1.37734
AGAP011699-RA		0.464914	0.0191563	1.38024
AGAP003441-RA		0.45922	0.0320681	1.3748
AGAP003914-RC		0.460887	0.0361789	1.37639
AGAP003603-RA		0.4549	0.0387921	1.37069
AGAP010347-RA	copper-zinc (Cu-Zn) superoxide dismutase [Source:VB Community Annotation;Acc:AGAP010347]	-0.409856	0.0323477	0.752699
AGAP009609-RA	homogentisate 1,2-dioxygenase [Source:VB External Description;Acc:AGAP009609]	-0.404937	0.0323477	0.755269
AGAP001461-RA	JNK1/MAPK8-associated membrane protein [Source:VB External Description;Acc:AGAP001461]	-0.409741	0.0186657	0.752759
AGAP008961-RA	maltase [Source:VB External Description;Acc:AGAP008961]	-0.413752	0.0472225	0.750669
AGAP013231-RA	Nitrilase homolog 2 [Source:VB External Description;Acc:AGAP013231]	-0.413968	0.0194657	0.750556
AGAP004469-RB	Phosphatidylinositol transfer protein, beta, like [Source:VB External Description;Acc:AGAP004469]	-0.413386	0.039872	0.750859
AGAP012499-RA	polo-like kinase 4 [Source:VB External Description;Acc:AGAP012499]	-0.412361	0.0318229	0.751393
AGAP004085-RA	transcriptional adapter 1 [Source:VB External Description;Acc:AGAP004085]	-0.41185	0.0260829	0.751659
AGAP004743-RA	Transmembrane emp24 domain-containing protein [Source:VB External Description;Acc:AGAP004743]	-0.413084	0.024158	0.751016
AGAP011837-RA	U6 snRNA-associated Sm-like protein LSm8 [Source:VB External Description;Acc:AGAP011837]	-0.408638	0.03123	0.753334
AGAP012207-RA		-0.412754	0.0260829	0.751188
AGAP006193-RA		-0.410281	0.030149	0.752477
AGAP007363-RA		-0.402968	0.0318679	0.756301
AGAP013302-RA		-0.406369	0.0331221	0.75452
AGAP011820-RA		-0.401547	0.035485	0.757046
AGAP010752-RA		-0.404563	0.0412452	0.755465
AGAP011473-RA		-0.412325	0.0430425	0.751412
AGAP010908-RA	cuticular protein 7 from CPFL family [Source:VB Community Annotation;Acc:AGAP010908]	-0.533164	0.033638	0.691037
AGAP013305-RA	cytochrome P450 (CYP4H25) [Source:VB Community Annotation;Acc:AGAP013305]	-0.549752	0.0170209	0.683137
AGAP003217-RA	28S ribosomal protein S6 [Source:VB External Description;Acc:AGAP003217]	-0.552596	0.0350358	0.681792
AGAP012030-RB	39S ribosomal protein L21, mitochondrial [Source:VB External Description;Acc:AGAP012030]	-0.55236	0.0459625	0.681904
AGAP001976-RA	Archease [Source:VB External Description;Acc:AGAP001976]	-0.546676	0.0379544	0.684596
AGAP004641-RA	ATP synthase mitochondrial F1 complex assembly factor 1 [Source:VB External Description;Acc:AGAP004641]	-0.5403	0.0147939	0.687628
AGAP004847-RA	Class B Scavenger Receptor (CD36 domain). [Source:VB Community Annotation;Acc:AGAP004847]	-0.543221	0.0233868	0.686237
AGAP010347-RB	copper-zinc (Cu-Zn) superoxide dismutase [Source:VB Community Annotation;Acc:AGAP010347]	-0.548944	0.0336937	0.68352
AGAP010141-RA	DnaJ homolog subfamily C member 4 [Source:VB External Description;Acc:AGAP010141]	-0.538601	0.0244712	0.688438
AGAP002914-RC	galactokinase [Source:VB External Description;Acc:AGAP002914]	-0.553348	0.0146516	0.681437
AGAP012705-RA	NADH dehydrogenase (ubiquinone) 1 alpha subcomplex 7 [Source:VB External Description;Acc:AGAP012705]	-0.537181	0.0309201	0.689116
AGAP010509-RA	organic cation transporter 3 [Source:VB External Description;Acc:AGAP010509]	-0.531776	0.0208597	0.691703
AGAP004819-RA	receptor expression-enhancing protein 5 [Source:VB External Description;Acc:AGAP004819]	-0.550014	0.0127167	0.683014
AGAP004819-RB	receptor expression-enhancing protein 5 [Source:VB External Description;Acc:AGAP004819]	-0.539283	0.0192999	0.688113
AGAP002808-RA	rRNA small subunit pseudouridine methyltransferase Nep1 [Source:VB External Description;Acc:AGAP002808]	-0.539637	0.0260829	0.687944
AGAP004296-RA	signal peptidase complex subunit 1 [Source:VB External Description;Acc:AGAP004296]	-0.534105	0.0221486	0.690587
AGAP001470-RA		-0.532557	0.0193647	0.691328
AGAP002087-RA		-0.544335	0.0221966	0.685707
AGAP011317-RA		-0.539867	0.0224669	0.687834
AGAP004955-RA		-0.54203	0.0275184	0.686804
AGAP004435-RA		-0.54208	0.0290045	0.68678
AGAP011753-RA		-0.546808	0.030149	0.684533
AGAP012034-RA		-0.545631	0.0364919	0.685092
AGAP004587-RA		-0.547219	0.0433223	0.684338
AGAP013351-RA		-0.530504	0.0452324	0.692313
AGAP004911-RA		-0.555001	0.0470283	0.680657
AGAP007971-RA		-0.543918	0.0478925	0.685906
AGAP013102-RA	30S ribosomal protein S12 [Source:VB External Description;Acc:AGAP013102]	-0.259519	0.0450666	0.835366
AGAP001306-RA	actin related protein 2/3 complex, subunit 4 [Source:VB External Description;Acc:AGAP001306]	-0.299862	0.0450666	0.81233
AGAP013509-RA	Carboxylesterase clade H, member 1 [Source:VB External Description;Acc:AGAP013509]	-0.267659	0.0450666	0.830666
AGAP004189-RA	D-2-hydroxyglutarate dehydrogenase, mitochondrial [Source:VB External Description;Acc:AGAP004189]	-0.29152	0.0412559	0.817041
AGAP009738-RA	glutaredoxin [Source:VB Community Annotation;Acc:AGAP009738]	-0.253512	0.0493849	0.838852
AGAP011107-RA	glutaredoxin [Source:VB Community Annotation;Acc:AGAP011107]	-0.2949	0.0421455	0.815129
AGAP010735-RA	heme peroxidase [Source:VB Community Annotation;Acc:AGAP010735]	-0.287794	0.0374699	0.819154
AGAP010735-RA	heme peroxidase [Source:VB Community Annotation;Acc:AGAP010735]	-0.2615	0.04277	0.83422
AGAP010735-RA	heme peroxidase [Source:VB Community Annotation;Acc:AGAP010735]	-0.295871	0.0481513	0.81458
AGAP002470-RA	mitochondrial 39S ribosomal protein L27 [Source:VB External Description;Acc:AGAP002470]	-0.279816	0.0407609	0.823696
AGAP000338-RA	phosphomevalonate kinase [Source:VB External Description;Acc:AGAP000338]	-0.305582	0.0440842	0.809116
AGAP004559-RD	Ras-related protein [Source:VB External Description;Acc:AGAP004559]	-0.298903	0.0309089	0.81287
AGAP004559-RA	Ras-related protein [Source:VB External Description;Acc:AGAP004559]	-0.285715	0.0355598	0.820335
AGAP004559-RI	Ras-related protein [Source:VB External Description;Acc:AGAP004559]	-0.269477	0.0401821	0.82962
AGAP004559-RH	Ras-related protein [Source:VB External Description;Acc:AGAP004559]	-0.304831	0.0405248	0.809537
AGAP010356-RA	Ring finger protein 130 [Source:VB External Description;Acc:AGAP010356]	-0.307025	0.0433994	0.808307
AGAP000977-RA	RNA-binding motif protein, X-linked 2 [Source:VB External Description;Acc:AGAP000977]	-0.286003	0.0353724	0.820171
AGAP003552-RA	SET and MYND domain-containing protein 5 [Source:VB External Description;Acc:AGAP003552]	-0.293213	0.036478	0.816083
AGAP008364-RA	thioester-containing protein [Source:VB Community Annotation;Acc:AGAP008364]	-0.290442	0.033717	0.817652
AGAP003553-RA	Transmembrane emp24 protein transport domain containing 9 [Source:VB External Description;Acc:AGAP003553]	-0.294249	0.0446443	0.815497
AGAP003874-RB	uridine kinase [Source:VB External Description;Acc:AGAP003874]	-0.296325	0.0331221	0.814324
AGAP009470-RA		-0.301547	0.0306616	0.811382
AGAP004056-RA		-0.296098	0.0371208	0.814452
AGAP012364-RA		-0.259948	0.0430221	0.835118
AGAP011445-RA		-0.259964	0.0475722	0.835109
AGAP008715-RA		-0.304776	0.0485248	0.809568
AGAP002416-RA	cytochrome P450 [Source:VB Community Annotation;Acc:AGAP002416]	-0.873501	0.0166073	0.545821
AGAP008208-RA	cytochrome P450 [Source:VB Community Annotation;Acc:AGAP008208]	-0.84002	0.0127917	0.558636
AGAP006080-RA	odorant binding protein (OBP54) [Source:VB Community Annotation;Acc:AGAP006080]	-0.832031	0.0185577	0.561738
AGAP005750-RA	glucosyl/glucuronosyl transferases [Source:VB External Description;Acc:AGAP005750]	-0.872314	0.0107299	0.54627
AGAP005153-RA	cysteine dioxygenase [Source:VB External Description;Acc:AGAP005153]	-0.879217	0.00941892	0.543662
AGAP005323-RB	D-aspartate oxidase [Source:VB External Description;Acc:AGAP005323]	-0.823299	0.0320681	0.565148
AGAP009644-RA	DNA-directed RNA polymerases I and III subunit RPAC2 [Source:VB External Description;Acc:AGAP009644]	-0.853659	0.00941892	0.553379
AGAP004948-RA	duplex-specific nuclease [Source:VB External Description;Acc:AGAP004948]	-0.823828	0.0243553	0.564941
AGAP009033-RA	heme peroxidase [Source:VB Community Annotation;Acc:AGAP009033]	-0.881467	0.0475883	0.542815
AGAP012201-RA	histone H2B [Source:VB External Description;Acc:AGAP012201]	-0.875459	0.0301082	0.545081
AGAP007453-RA	leucine-rich immune protein (Short) [Source:VB Community Annotation;Acc:AGAP007453]	-0.853781	0.0263902	0.553333
AGAP010463-RA	myo-inositol-1(or 4)-monophosphatase [Source:VB External Description;Acc:AGAP010463]	-0.875947	0.00986597	0.544896
AGAP004759-RA	oligoribonuclease [Source:VB External Description;Acc:AGAP004759]	-0.845984	0.0154106	0.556331
AGAP005009-RA	pyrroline-5-carboxylate reductase [Source:VB External Description;Acc:AGAP005009]	-0.860539	0.0171812	0.550747
AGAP010440-RA	small nuclear ribonucleoprotein E [Source:VB External Description;Acc:AGAP010440]	-0.833659	0.0171292	0.561104
AGAP003300-RA	solute carrier family 39 (zinc transporter) [Source:VB External Description;Acc:AGAP003300]	-0.841889	0.0118809	0.557913
AGAP003494-RA	Sugar transporter ERD6-like 7 [Source:VB External Description;Acc:AGAP003494]	-0.857821	0.00960031	0.551785
AGAP009584-RA	thioredoxin [Source:VB Community Annotation;Acc:AGAP009584]	-0.844264	0.0457588	0.556995
AGAP009311-RA	Tocopherol (alpha) transfer protein-like [Source:VB External Description;Acc:AGAP009311]	-0.822424	0.027688	0.565491
AGAP001257-RB	UTP--glucose-1-phosphate uridylyltransferase [Source:VB External Description;Acc:AGAP001257]	-0.853222	0.0313303	0.553547
AGAP003304-RA		-0.888994	0.0152449	0.53999
AGAP005733-RA		-0.874862	0.0203466	0.545306
AGAP009107-RA		-0.84177	0.0206587	0.557958
AGAP012663-RA		-0.838437	0.0233868	0.559249
AGAP004936-RA		-0.832183	0.0249743	0.561679
AGAP009656-RA		-0.847714	0.0304824	0.555664
AGAP001193-RA		-0.88362	0.0349619	0.542006
AGAP010907-RA	cuticular protein 6 from CPFL family [Source:VB Community Annotation;Acc:AGAP010907]	-0.604105	0.0339111	0.657879
AGAP010885-RA	(S)-2-hydroxy-acid oxidase [Source:VB External Description;Acc:AGAP010885]	-0.602491	0.0260829	0.658616
AGAP004586-RA	ADP-ribosylation factor related protein 1 [Source:VB External Description;Acc:AGAP004586]	-0.584855	0.030149	0.666716
AGAP004298-RB	Calcineurin beta subunit [Source:VB External Description;Acc:AGAP004298]	-0.592669	0.0170453	0.663115
AGAP003057-RA	Clip-domain serine protease [Source:VB Community Annotation;Acc:AGAP003057]	-0.588063	0.0311892	0.665235
AGAP004704-RA	COMPASS component SPP1 [Source:VB External Description;Acc:AGAP004704]	-0.593762	0.0211234	0.662613
AGAP012028-RA	copper chaperone [Source:VB External Description;Acc:AGAP012028]	-0.582748	0.0225183	0.667691
AGAP011826-RA	cytochrome c oxidase assembly protein subunit 17 [Source:VB External Description;Acc:AGAP011826]	-0.591838	0.0451219	0.663497
AGAP002239-RA	Diamine acetyltransferase 1 [Source:VB External Description;Acc:AGAP002239]	-0.591404	0.0285399	0.663697
AGAP004849-RA	DnaJ homolog subfamily C member 9 [Source:VB External Description;Acc:AGAP004849]	-0.587595	0.0252014	0.665451
AGAP010247-RA	exosome complex component RRP40 [Source:VB External Description;Acc:AGAP010247]	-0.603975	0.0498861	0.657939
AGAP004739-RA	H/ACA ribonucleoprotein complex subunit 4 [Source:VB External Description;Acc:AGAP004739]	-0.591311	0.0364919	0.66374
AGAP000184-RB	malate dehydrogenase (oxaloacetate-decarboxylating)(NADP+) [Source:VB External Description;Acc:AGAP000184]	-0.601337	0.043667	0.659143
AGAP011354-RA	methylglutaconyl-CoA hydratase [Source:VB External Description;Acc:AGAP011354]	-0.599866	0.0303213	0.659815
AGAP001313-RA	Muscular protein 20 [Source:VB External Description;Acc:AGAP001313]	-0.60275	0.0448669	0.658498
AGAP010177-RA	replication factor A3 [Source:VB External Description;Acc:AGAP010177]	-0.610754	0.0133406	0.654854
AGAP009922-RA	salivary purine nucleosidase [Source:VB External Description;Acc:AGAP009922]	-0.591944	0.0276963	0.663448
AGAP008359-RA	Sodium-coupled monocarboxylate transporter 1 [Source:VB External Description;Acc:AGAP008359]	-0.601019	0.0326338	0.659288
AGAP009742-RA	splicing factor, arginine/serine-rich 2 [Source:VB External Description;Acc:AGAP009742]	-0.595131	0.0206587	0.661984
AGAP002385-RA	trafficking protein particle complex 6B [Source:VB External Description;Acc:AGAP002385]	-0.598753	0.0191563	0.660324
AGAP003728-RA	Uncharacterized methyltransferase WBSCR22 [Source:VB External Description;Acc:AGAP003728]	-0.59498	0.0364919	0.662054
AGAP003701-RA	Zinc finger protein 593 homolog [Source:VB External Description;Acc:AGAP003701]	-0.599959	0.0295458	0.659772
AGAP013432-RA		-0.596969	0.0145162	0.661142
AGAP005044-RB		-0.586344	0.0151113	0.666029
AGAP012646-RA		-0.592274	0.0152449	0.663296
AGAP007922-RA		-0.609753	0.0157784	0.655309
AGAP003926-RA		-0.583597	0.0170453	0.667298
AGAP003590-RA		-0.599279	0.0176757	0.660084
AGAP012801-RA		-0.584376	0.0185241	0.666938
AGAP012801-RA		-0.600762	0.0206587	0.659406
AGAP006926-RA		-0.604488	0.0233868	0.657705
AGAP004983-RA		-0.60748	0.0236007	0.656342
AGAP006986-RA		-0.607568	0.0249355	0.656302
AGAP002992-RA		-0.597173	0.0262589	0.661048
AGAP004048-RA		-0.602114	0.0286543	0.658788
AGAP007714-RA		-0.582233	0.0302313	0.667929
AGAP004748-RA		-0.59378	0.0318229	0.662605
AGAP008905-RA		-0.586709	0.0336993	0.66586
AGAP000718-RA		-0.589042	0.0449974	0.664784
AGAP002418-RA	cytochrome P450 [Source:VB Community Annotation;Acc:AGAP002418]	-0.451936	0.0328376	0.731061
AGAP006077-RB	odorant binding protein (OBP51) [Source:VB Community Annotation;Acc:AGAP006077]	-0.442596	0.0312558	0.735809
AGAP009152-RA	28S ribosomal protein S21, mitochondrial [Source:VB External Description;Acc:AGAP009152]	-0.436297	0.0438806	0.739029
AGAP004404-RA	28S ribosomal protein S24, mitochondrial [Source:VB External Description;Acc:AGAP004404]	-0.448379	0.0343984	0.732866
AGAP002777-RA	28S ribosomal protein S33, mitochondrial [Source:VB External Description;Acc:AGAP002777]	-0.443236	0.0298359	0.735483
AGAP009633-RA	3-oxoacyl-(acyl-carrier protein) reductase fabG2 [Source:VB External Description;Acc:AGAP009633]	-0.446436	0.0223642	0.733853
AGAP004113-RA	39S ribosomal protein L55, mitochondrial [Source:VB External Description;Acc:AGAP004113]	-0.451291	0.0390726	0.731388
AGAP005102-RA	autophagy related gene [Source:VB Community Annotation;Acc:AGAP005102]	-0.44283	0.0495232	0.73569
AGAP010229-RA	beta-ureidopropionase [Source:VB External Description;Acc:AGAP010229]	-0.447688	0.0170453	0.733217
AGAP006064-RA	bladder cancer-associated protein [Source:VB External Description;Acc:AGAP006064]	-0.440807	0.0338324	0.736722
AGAP004855-RA	Clip-domain serine protease [Source:VB Community Annotation;Acc:AGAP004855]	-0.449369	0.0260829	0.732363
AGAP008158-RA	dCMP deaminase [Source:VB External Description;Acc:AGAP008158]	-0.436109	0.046891	0.739125
AGAP006615-RA	FK506-binding protein 8 [Source:VB External Description;Acc:AGAP006615]	-0.449055	0.0426376	0.732523
AGAP004551-RA	Gamma-interferon-inducible lysosomal thiol reductase [Source:VB External Description;Acc:AGAP004551]	-0.437065	0.0432781	0.738636
AGAP001184-RA	ganglioside GM2 activator [Source:VB External Description;Acc:AGAP001184]	-0.446319	0.0413318	0.733913
AGAP007577-RA	Histidine triad nucleotide binding protein 3 [Source:VB External Description;Acc:AGAP007577]	-0.443575	0.0317742	0.73531
AGAP012709-RA	histone H3 [Source:VB External Description;Acc:AGAP012709]	-0.442612	0.0262768	0.735801
AGAP010076-RA	Homer homolog 1 [Source:VB External Description;Acc:AGAP010076]	-0.441056	0.0258496	0.736595
AGAP005050-RA	interferon-stimulated gene 20 kDa protein [Source:VB External Description;Acc:AGAP005050]	-0.435187	0.0284534	0.739598
AGAP008258-RA	lactosylceramide 4-alpha-galactosyltransferase [Source:VB External Description;Acc:AGAP008258]	-0.440519	0.030149	0.736869
AGAP004204-RA	Ras-related protein Rab-4B [Source:VB External Description;Acc:AGAP004204]	-0.438416	0.0231003	0.737944
AGAP001377-RA	serine protease inhibitor (serpin) homologue SRPN11 - unlikely to be inhibitory [Source:VB Community Annotation;Acc:AGAP001377]	-0.435668	0.0158751	0.739351
AGAP010854-RA	solute carrier family 45, member 1/2/4 [Source:VB External Description;Acc:AGAP010854]	-0.448153	0.0351268	0.73298
AGAP004470-RA	STE24 endopeptidase [Source:VB External Description;Acc:AGAP004470]	-0.442039	0.0452324	0.736094
AGAP007773-RA		-0.44622	0.0227408	0.733963
AGAP012593-RA		-0.444063	0.0292595	0.735061
AGAP004758-RB		-0.440794	0.0311892	0.736729
AGAP005837-RA	carboxylesterase [Source:VB Community Annotation;Acc:AGAP005837]	0.328977	0.0279571	1.25612
AGAP010504-RA	odorant receptor (Or43) [Source:VB Community Annotation;Acc:AGAP010504]	0.32169	0.0308107	1.24979
AGAP002728-RB	[Source:VB External Description;Acc:AGAP002728]	0.332126	0.0353046	1.25887
AGAP012100-RA	40S ribosomal protein S26 [Source:VB Community Annotation;Acc:AGAP012100]	0.335848	0.0459893	1.26212
AGAP001234-RA	Activating signal cointegrator 1 complex subunit 3 [Source:VB External Description;Acc:AGAP001234]	0.323143	0.0354654	1.25105
AGAP006617-RA	Armadillo repeat-containing protein 6 [Source:VB External Description;Acc:AGAP006617]	0.326117	0.030087	1.25363
AGAP008637-RA	autophagy related gene [Source:VB Community Annotation;Acc:AGAP008637]	0.318959	0.0412452	1.24743
AGAP009290-RA	cohesin loading factor subunit SCC2 [Source:VB External Description;Acc:AGAP009290]	0.320365	0.030149	1.24865
AGAP009044-RA	Fidipidine [Source:VB External Description;Acc:AGAP009044]	0.317413	0.0279913	1.24609
AGAP007570-RA	hypothetical protein [Source:VB External Description;Acc:AGAP007570]	0.334099	0.0348776	1.26059
AGAP004738-RA	IK cytokine [Source:VB External Description;Acc:AGAP004738]	0.331744	0.0422399	1.25853
AGAP001704-RA	isopentenyl-diphosphate delta-isomerase [Source:VB External Description;Acc:AGAP001704]	0.333183	0.0460684	1.25979
AGAP010040-RA	L-carnitine dehydrogenase [Source:VB External Description;Acc:AGAP010040]	0.323959	0.0277588	1.25176
AGAP007392-RA	peptidyl-prolyl isomerase H (cyclophilin H) [Source:VB External Description;Acc:AGAP007392]	0.320278	0.0496945	1.24857
AGAP008050-RA	phosphorylated adapter RNA export protein [Source:VB External Description;Acc:AGAP008050]	0.330292	0.0255995	1.25727
AGAP011893-RA	Potentail helicase MOV-10 [Source:VB External Description;Acc:AGAP011893]	0.323866	0.0384312	1.25168
AGAP008708-RA	protein-tyrosine phosphatase [Source:VB External Description;Acc:AGAP008708]	0.339758	0.0311892	1.26554
AGAP005160-RE	Ras homolog gene family, member A [Source:VB External Description;Acc:AGAP005160]	0.322601	0.0336265	1.25058
AGAP005438-RA	ribosome biogenesis protein MAK21 [Source:VB External Description;Acc:AGAP005438]	0.332272	0.0381476	1.25899
AGAP007826-RA	Structural maintenance of chromosomes protein [Source:VB External Description;Acc:AGAP007826]	0.336181	0.0449974	1.26241
AGAP000009-RA	syntaxin-binding protein [Source:VB External Description;Acc:AGAP000009]	0.336515	0.0416293	1.2627
AGAP000291-RA	Translocase of inner mitochondrial membrane 44 homolog (yeast) [Source:VB External Description;Acc:AGAP000291]	0.332685	0.0329139	1.25935
AGAP003445-RA	tuberous sclerosis 1 [Source:VB External Description;Acc:AGAP003445]	0.32816	0.0255655	1.25541
AGAP007928-RA	Turtle protein, isoform [Source:VB External Description;Acc:AGAP007928]	0.335975	0.0362025	1.26223
AGAP009593-RA	Zinc carboxypeptidase A 1 [Source:VB External Description;Acc:AGAP009593]	0.331212	0.0403276	1.25807
AGAP001413-RA		0.328882	0.0279913	1.25604
AGAP001991-RA		0.31902	0.033717	1.24748
AGAP009607-RA		0.328343	0.0342644	1.25557
AGAP007381-RA		0.319452	0.0349619	1.24786
AGAP005245-RF		0.339493	0.0364919	1.26531
AGAP004144-RA		0.322516	0.0403276	1.25051
AGAP004902-RA		0.321576	0.0405554	1.2497
AGAP008658-RA		0.332877	0.0407609	1.25952
AGAP011632-RA		0.32358	0.0412862	1.25143
AGAP006211-RA		0.338231	0.0422001	1.26421
AGAP000535-RA		0.325203	0.0464448	1.25284
AGAP012624-RA		0.333548	0.0465236	1.26011
AGAP001061-RB		0.3225	0.0475722	1.2505
AGAP001213-RA		0.323288	0.0482393	1.25118
AGAP010904-RA	cuticular protein 3 from CPFL family [Source:VB Community Annotation;Acc:AGAP010904]	-0.718684	0.0312558	0.607651
AGAP005992-RA	cytochrome P450 [Source:VB Community Annotation;Acc:AGAP005992]	-0.730631	0.0475722	0.60264
AGAP009246-RA	cytochrome P450 [Source:VB Community Annotation;Acc:AGAP009246]	-0.761559	0.0204	0.589859
AGAP002416-RA	cytochrome P450 [Source:VB Community Annotation;Acc:AGAP002416]	-0.730808	0.0180787	0.602566
AGAP008208-RA	cytochrome P450 [Source:VB Community Annotation;Acc:AGAP008208]	-0.751266	0.0164154	0.594082
AGAP009197-RA	glutathione S-transferase epsilon class [Source:VB Community Annotation;Acc:AGAP009197]	-0.718603	0.0451182	0.607686
AGAP001937-RA	39S ribosomal protein L33, mitochondrial [Source:VB External Description;Acc:AGAP001937]	-0.743026	0.0405248	0.597485
AGAP009685-RA	aspartate aminotransferase, mitochondrial [Source:VB External Description;Acc:AGAP009685]	-0.730909	0.030149	0.602524
AGAP001228-RA	DNA-directed RNA polymerase II subunit RPB4 [Source:VB External Description;Acc:AGAP001228]	-0.749194	0.0298359	0.594936
AGAP001228-RB	DNA-directed RNA polymerase II subunit RPB4 [Source:VB External Description;Acc:AGAP001228]	-0.732808	0.0429353	0.601732
AGAP001200-RA	glycogen debranching enzyme [Source:VB External Description;Acc:AGAP001200]	-0.723797	0.0350654	0.605502
AGAP012560-RA	Histone H2B.1/H2B.2 [Source:VB External Description;Acc:AGAP012560]	-0.746659	0.0279913	0.595982
AGAP002890-RA	Lipid storage droplets surface-binding protein 1 [Source:VB External Description;Acc:AGAP002890]	-0.72124	0.0206836	0.606576
AGAP002890-RB	Lipid storage droplets surface-binding protein 1 [Source:VB External Description;Acc:AGAP002890]	-0.721136	0.0326338	0.60662
AGAP002850-RA	Niemann-Pick Type C-2 [Source:VB External Description;Acc:AGAP002850]	-0.745419	0.0330824	0.596495
AGAP003398-RF	nucleosome-remodeling factor 38 kDa subunit [Source:VB External Description;Acc:AGAP003398]	-0.718378	0.00960031	0.60778
AGAP002780-RA	pre-mRNA branch site protein p14 [Source:VB External Description;Acc:AGAP002780]	-0.734638	0.0152449	0.600969
AGAP003662-RB	Prenylated Rab acceptor protein 1 [Source:VB External Description;Acc:AGAP003662]	-0.755263	0.0450058	0.592438
AGAP004556-RA	ribosome biogenesis protein SSF1/2 [Source:VB External Description;Acc:AGAP004556]	-0.727766	0.0211234	0.603838
AGAP002706-RA	small nuclear ribonucleoprotein G [Source:VB External Description;Acc:AGAP002706]	-0.738612	0.0162561	0.599316
AGAP012107-RA	SUMO-conjugating enzyme UBC9 [Source:VB External Description;Acc:AGAP012107]	-0.734235	0.0476632	0.601137
AGAP004156-RA	synaptic vesicle protein [Source:VB External Description;Acc:AGAP004156]	-0.749875	0.00941892	0.594655
AGAP004156-RB	synaptic vesicle protein [Source:VB External Description;Acc:AGAP004156]	-0.717654	0.00941892	0.608086
AGAP010337-RA	ubiquinol-cytochrome c reductase subunit 8 [Source:VB External Description;Acc:AGAP010337]	-0.738777	0.0250734	0.599247
AGAP008003-RA	WD repeat domain 7 [Source:VB External Description;Acc:AGAP008003]	-0.747388	0.0299263	0.595681
AGAP011664-RA		-0.727607	0.0152449	0.603905
AGAP002853-RA		-0.750024	0.0154106	0.594594
AGAP011223-RA		-0.726437	0.0166523	0.604395
AGAP000274-RA		-0.732882	0.0188229	0.601701
AGAP013185-RA		-0.759942	0.0218215	0.59052
AGAP013186-RA		-0.734447	0.0224669	0.601048
AGAP003594-RA		-0.752376	0.0260829	0.593625
AGAP007860-RA		-0.719956	0.0270473	0.607116
AGAP000182-RA		-0.737208	0.030149	0.599899
AGAP010155-RA		-0.755587	0.0483267	0.592305
AGAP004017-RA		-0.75822	0.0489828	0.591225
AGAP008292-RA	trypsin (TRY4) [Source:VB Community Annotation;Acc:AGAP008292]	1.95196	0.0203466	3.869
AGAP013481-RB		1.92924	0.00892111	3.80854
AGAP004316-RA		1.74725	0.00960031	3.35717
AGAP010772-RA		1.84308	0.0169478	3.58774
AGAP009246-RA	cytochrome P450 [Source:VB Community Annotation;Acc:AGAP009246]	-0.655094	0.0362025	0.635034
AGAP001864-RA	cytochrome P450 (CYP4H15) [Source:VB Community Annotation;Acc:AGAP001864]	-0.672662	0.045295	0.627348
AGAP008208-RA	cytochrome P450 [Source:VB Community Annotation;Acc:AGAP008208]	-0.661889	0.0144622	0.63205
AGAP005175-RA	acetyl-CoA carboxylase / biotin carboxylase [Source:VB External Description;Acc:AGAP005175]	-0.648804	0.0478925	0.637809
AGAP004586-RB	ADP-ribosylation factor related protein 1 [Source:VB External Description;Acc:AGAP004586]	-0.674268	0.011312	0.62665
AGAP002318-RA	alpha-amylase [Source:VB External Description;Acc:AGAP002318]	-0.671204	0.0152449	0.627982
AGAP001887-RA	biogenesis of lysosome-related organelles complex 1 subunit 1 [Source:VB External Description;Acc:AGAP001887]	-0.674919	0.0172886	0.626367
AGAP010721-RA	Cysteine-rich PDZ-binding protein [Source:VB External Description;Acc:AGAP010721]	-0.66726	0.0364919	0.629701
AGAP010150-RA	cytochrome b5-related [Source:VB External Description;Acc:AGAP010150]	-0.648085	0.0237847	0.638127
AGAP010278-RA	dihydrofolate reductase [Source:VB External Description;Acc:AGAP010278]	-0.669209	0.0422679	0.628851
AGAP010018-RA	DNA replication complex GINS protein pSF2 [Source:VB External Description;Acc:AGAP010018]	-0.655291	0.035485	0.634947
AGAP003360-RA	dynein light chain roadblock-type [Source:VB External Description;Acc:AGAP003360]	-0.656455	0.0303278	0.634435
AGAP006353-RA	Histidine triad nucleotide binding protein 1 [Source:VB External Description;Acc:AGAP006353]	-0.663617	0.0221486	0.631294
AGAP003913-RA	histone H2A [Source:VB External Description;Acc:AGAP003913]	-0.668442	0.0152449	0.629186
AGAP012710-RA	Histone H2B [Source:VB External Description;Acc:AGAP012710]	-0.672927	0.039872	0.627233
AGAP010724-RA	histone H4 [Source:VB External Description;Acc:AGAP010724]	-0.675646	0.0331221	0.626052
AGAP001047-RA	inositol polyphosphate 1-phosphatase [Source:VB External Description;Acc:AGAP001047]	-0.674427	0.0286543	0.626581
AGAP001047-RB	inositol polyphosphate 1-phosphatase [Source:VB External Description;Acc:AGAP001047]	-0.6499	0.0374699	0.637324
AGAP010312-RA	keren [Source:VB External Description;Acc:AGAP010312]	-0.650217	0.0403276	0.637185
AGAP000184-RA	malate dehydrogenase (oxaloacetate-decarboxylating)(NADP+) [Source:VB External Description;Acc:AGAP000184]	-0.665952	0.0499588	0.630273
AGAP004839-RA	mitochondrial ribosomal protein L52, isoform CRA_d [Source:VB External Description;Acc:AGAP004839]	-0.651517	0.0147939	0.636611
AGAP010220-RA	proliferating cell nuclear antigen [Source:VB External Description;Acc:AGAP010220]	-0.67688	0.046558	0.625517
AGAP012695-RA	RAB5-interacting protein [Source:VB External Description;Acc:AGAP012695]	-0.667116	0.00960031	0.629764
AGAP005957-RA	ribonuclease P/MRP protein subunit POP5 [Source:VB External Description;Acc:AGAP005957]	-0.644209	0.0332921	0.639843
AGAP010268-RA	ribosomal protein, S9 [Source:VB External Description;Acc:AGAP010268]	-0.651746	0.0263902	0.63651
AGAP005428-RA	transcription elongation factor SPT4 1 [Source:VB External Description;Acc:AGAP005428]	-0.677278	0.0320681	0.625344
AGAP003354-RA	Venom allergen [Source:VB External Description;Acc:AGAP003354]	-0.652436	0.0451942	0.636205
AGAP003698-RA	Zinc finger protein 593 homolog [Source:VB External Description;Acc:AGAP003698]	-0.656955	0.0320681	0.634216
AGAP004300-RA		-0.651757	0.00960031	0.636505
AGAP007304-RA		-0.666908	0.0152449	0.629855
AGAP006926-RA		-0.660635	0.0172886	0.6326
AGAP012613-RA		-0.658508	0.0180787	0.633533
AGAP013331-RA		-0.64476	0.0195458	0.639599
AGAP010237-RA		-0.661535	0.0217955	0.632205
AGAP002341-RA		-0.671226	0.0230084	0.627973
AGAP004830-RB		-0.656742	0.0274373	0.634309
AGAP013542-RA		-0.661695	0.0284534	0.632135
AGAP002992-RC		-0.662176	0.0351268	0.631924
AGAP000133-RA		-0.664685	0.0383702	0.630826
AGAP006409-RA		-0.64485	0.039667	0.639559
AGAP000752-RA	Acyl-CoA-binding domain-containing protein 6 [Source:VB External Description;Acc:AGAP000752]	0.281676	0.0448079	1.21561
AGAP000829-RB	calpain-15 [Source:VB External Description;Acc:AGAP000829]	0.284388	0.0498072	1.21789
AGAP011801-RA	Coiled-coil domain-containing protein 22 homolog [Source:VB External Description;Acc:AGAP011801]	0.265446	0.0466429	1.20201
AGAP002246-RA	histone-lysine N-methyltransferase SETD1 [Source:VB External Description;Acc:AGAP002246]	0.260021	0.0412559	1.1975
AGAP013286-RD	peptide-methionine (R)-S-oxide reductase [Source:VB External Description;Acc:AGAP013286]	0.279894	0.0479102	1.21411
AGAP005640-RA	pre-mRNA-processing factor 6 [Source:VB External Description;Acc:AGAP005640]	0.261058	0.0478925	1.19836
AGAP006171-RA	protein phosphatase [Source:VB External Description;Acc:AGAP006171]	0.25674	0.045295	1.19478
AGAP010575-RA	RBBP5 protein [Source:VB External Description;Acc:AGAP010575]	0.279554	0.0454363	1.21382
AGAP006608-RA		0.255202	0.0422399	1.1935
AGAP006119-RA		0.280582	0.0466429	1.21468
AGAP006765-RA		0.254255	0.0477554	1.19272
AGAP009241-RA	cytochrome P450 [Source:VB Community Annotation;Acc:AGAP009241]	-0.501632	0.0195777	0.706307
AGAP003848-RA	Acyl-CoA thioesterase 9.1 [Source:VB External Description;Acc:AGAP003848]	-0.499632	0.0233868	0.707287
AGAP007722-RA	Adenylate kinase 2, mitochondrial [Source:VB External Description;Acc:AGAP007722]	-0.495272	0.0308107	0.709428
AGAP000806-RA	Angiopoietin-like 1 [Source:VB External Description;Acc:AGAP000806]	-0.490054	0.0470329	0.711998
AGAP008141-RA	argininosuccinate lyase [Source:VB External Description;Acc:AGAP008141]	-0.490727	0.0354273	0.711666
AGAP007412-RA	C-Type Lectin (CTL) - mannose binding [Source:VB Community Annotation;Acc:AGAP007412]	-0.491627	0.0465236	0.711222
AGAP000572-RA	Clip-domain serine protease [Source:VB Community Annotation;Acc:AGAP000572]	-0.489088	0.0157784	0.712475
AGAP010347-RA	copper-zinc (Cu-Zn) superoxide dismutase [Source:VB Community Annotation;Acc:AGAP010347]	-0.499628	0.0162561	0.707289
AGAP010347-RB	copper-zinc (Cu-Zn) superoxide dismutase [Source:VB Community Annotation;Acc:AGAP010347]	-0.500971	0.0381767	0.706631
AGAP012515-RA	F-type H+-transporting ATPase subunit f [Source:VB External Description;Acc:AGAP012515]	-0.498139	0.0152449	0.708019
AGAP009532-RA	histidine protein methyltransferase 1 homolog [Source:VB External Description;Acc:AGAP009532]	-0.489726	0.0330511	0.71216
AGAP013238-RA	LSM domain containing 1 [Source:VB External Description;Acc:AGAP013238]	-0.504404	0.0250748	0.704952
AGAP009259-RA	lysophospholipid acyltransferase 7 [Source:VB External Description;Acc:AGAP009259]	-0.49442	0.0181511	0.709847
AGAP012737-RA	Nucleoside diphosphate-linked moiety X motif 19, mitochondrial precursor [Source:VB External Description;Acc:AGAP012737]	-0.504053	0.0185942	0.705123
AGAP000705-RA	protein DJ-1 [Source:VB External Description;Acc:AGAP000705]	-0.498915	0.0217523	0.707639
AGAP005314-RA	U6 snRNA-associated Sm-like protein LSm6 [Source:VB External Description;Acc:AGAP005314]	-0.490918	0.0450666	0.711572
AGAP007950-RA	Uncharacterized protein KIAA0152 [Source:VB External Description;Acc:AGAP007950]	-0.495454	0.0230031	0.709338
AGAP002496-RA	Von Hippel-Lindau disease tumor suppressor [Source:VB External Description;Acc:AGAP002496]	-0.489102	0.0183292	0.712469
AGAP003516-RA		-0.500251	0.0145162	0.706984
AGAP004210-RA		-0.494557	0.0208597	0.70978
AGAP003212-RA		-0.48862	0.0308107	0.712706
AGAP006600-RA		-0.495804	0.0360604	0.709167
AGAP003214-RA		-0.49925	0.0477554	0.707474
AGAP010903-RA	cuticular protein 2 from CPFL family [Source:VB Community Annotation;Acc:AGAP010903]	-0.45673	0.0425495	0.728636
AGAP010905-RA	cuticular protein 4 from CPFL family [Source:VB Community Annotation;Acc:AGAP010905]	-0.457643	0.023466	0.728175
AGAP001189-RA	odorant binding protein (OBP10) [Source:VB Community Annotation;Acc:AGAP001189]	-0.461216	0.0389046	0.726374
AGAP004818-RA	28S ribosomal protein S16, mitochondrial [Source:VB External Description;Acc:AGAP004818]	-0.456431	0.0432165	0.728787
AGAP001595-RA	40S ribosomal protein S29 [Source:VB Community Annotation;Acc:AGAP001595]	-0.463244	0.0466429	0.725353
AGAP002330-RA	60S ribosome subunit biogenesis protein NIP7 [Source:VB External Description;Acc:AGAP002330]	-0.454327	0.0389296	0.72985
AGAP009433-RA	arylformamidase [Source:VB External Description;Acc:AGAP009433]	-0.468196	0.0430425	0.722868
AGAP007953-RA	ATP-dependent RNA helicase YTHDC2 [Source:VB External Description;Acc:AGAP007953]	-0.461786	0.0328228	0.726087
AGAP001050-RA	chondroitin polymerizing factor [Source:VB External Description;Acc:AGAP001050]	-0.461149	0.0145162	0.726407
AGAP004606-RA	HYPK [Source:VB External Description;Acc:AGAP004606]	-0.470047	0.0362268	0.721941
AGAP008060-RA	imaginal disc growth factor [Source:VB External Description;Acc:AGAP008060]	-0.464448	0.0232114	0.724748
AGAP009013-RA	methionyl aminopeptidase [Source:VB External Description;Acc:AGAP009013]	-0.457338	0.0364919	0.728329
AGAP004289-RA	Molybdopterin synthase sulfur carrier subunit [Source:VB External Description;Acc:AGAP004289]	-0.463835	0.0326189	0.725056
AGAP003819-RA	NADH dehydrogenase (ubiquinone) 1 alpha subcomplex assembly factor 3 [Source:VB External Description;Acc:AGAP003819]	-0.45439	0.0403276	0.729819
AGAP012376-RA	peptidyl-prolyl cis-trans isomerase-like 1 [Source:VB External Description;Acc:AGAP012376]	-0.467027	0.0390726	0.723454
AGAP002901-RA	Protein unc-50 homolog [Source:VB External Description;Acc:AGAP002901]	-0.463277	0.021603	0.725337
AGAP007913-RA	ubiquitin-like protein Nedd8 [Source:VB External Description;Acc:AGAP007913]	-0.460196	0.0227408	0.726888
AGAP012717-RA	vesicle transport protein SEC22 [Source:VB External Description;Acc:AGAP012717]	-0.462888	0.0481513	0.725532
AGAP004580-RA		-0.469368	0.0170209	0.722281
AGAP008073-RA		-0.457045	0.0233868	0.728477
AGAP011825-RA		-0.458012	0.0234229	0.727988
AGAP004329-RA		-0.467866	0.0238891	0.723033
AGAP009388-RA		-0.455712	0.0287112	0.72915
AGAP007534-RB		-0.454746	0.0320681	0.729638
AGAP004758-RC		-0.460517	0.0362268	0.726726
AGAP010263-RA		-0.46024	0.039872	0.726865
AGAP004101-RA		-0.461911	0.0412452	0.726024
AGAP010338-RA	39S ribosomal protein L23, mitochondrial [Source:VB External Description;Acc:AGAP010338]	-0.42685	0.0255213	0.743884
AGAP001232-RA	alpha-1,3/alpha-1,6-mannosyltransferase [Source:VB External Description;Acc:AGAP001232]	-0.42646	0.029766	0.744085
AGAP004885-RA	CDGSH iron sulfur domain-containing protein 3, mitochondrial [Source:VB External Description;Acc:AGAP004885]	-0.428856	0.0272802	0.74285
AGAP012084-RA	DNA-directed RNA polymerase I subunit RPA43 [Source:VB External Description;Acc:AGAP012084]	-0.431767	0.046558	0.741353
AGAP010321-RA	DNA-directed RNA polymerase II subunit RPB3 [Source:VB External Description;Acc:AGAP010321]	-0.426646	0.0328289	0.743989
AGAP000650-RA	ribonucleases P/MRP protein subunit RPP40 [Source:VB External Description;Acc:AGAP000650]	-0.425233	0.0405341	0.744718
AGAP012083-RA	Trafficking protein particle complex 5 [Source:VB External Description;Acc:AGAP012083]	-0.429637	0.0241846	0.742448
AGAP010559-RA	transcription initiation factor TFIIH subunit 2 [Source:VB External Description;Acc:AGAP010559]	-0.425042	0.030087	0.744817
AGAP003516-RA		-0.423797	0.024158	0.74546
AGAP003516-RA		-0.425433	0.0256601	0.744615
AGAP012814-RA		-0.425775	0.0260829	0.744439
AGAP011614-RA		-0.424508	0.0311777	0.745093
AGAP002546-RA		-0.425812	0.0442412	0.744419
AGAP010123-RA	cuticular protein RR-2 family (CPR131) [Source:VB Community Annotation;Acc:AGAP010123]	-1.9541	0.00960031	0.258081
AGAP002851-RA	Niemann-Pick C2 protein [Source:VB External Description;Acc:AGAP002851]	-2.34886	0.00986597	0.196301
AGAP007157-RA	40S ribosomal protein S27 [Source:VB Community Annotation;Acc:AGAP007157]	0.5439	0.0145162	1.45791
AGAP000651-RC	actin [Source:VB Community Annotation;Acc:AGAP000651]	0.548953	0.0162561	1.46302
AGAP000651-RA	actin [Source:VB Community Annotation;Acc:AGAP000651]	0.527262	0.0170453	1.44119
AGAP000651-RB	actin [Source:VB Community Annotation;Acc:AGAP000651]	0.56438	0.0190802	1.47875
AGAP000651-RA	actin [Source:VB Community Annotation;Acc:AGAP000651]	0.542543	0.019172	1.45654
AGAP005076-RB	bridging integrator [Source:VB External Description;Acc:AGAP005076]	0.535374	0.0416293	1.44932
AGAP007103-RA	Calsyntenin-1 [Source:VB External Description;Acc:AGAP007103]	0.529903	0.0249355	1.44383
AGAP007103-RD	Calsyntenin-1 [Source:VB External Description;Acc:AGAP007103]	0.542801	0.0284163	1.4568
AGAP007103-RB	Calsyntenin-1 [Source:VB External Description;Acc:AGAP007103]	0.531402	0.030149	1.44533
AGAP007103-RC	Calsyntenin-1 [Source:VB External Description;Acc:AGAP007103]	0.551338	0.03138	1.46544
AGAP001897-RA	centromere protein J [Source:VB External Description;Acc:AGAP001897]	0.527276	0.0297598	1.4412
AGAP009844-RA	Clip-domain serine protease [Source:VB Community Annotation;Acc:AGAP009844]	0.534588	0.0276088	1.44853
AGAP008737-RA	Cytohesin-1 isoform 2 [Source:VB External Description;Acc:AGAP008737]	0.56162	0.0342644	1.47593
AGAP008350-RA	Double Oxidase: Two Peroxidase domains. [Source:VB Community Annotation;Acc:AGAP008350]	0.545944	0.0273129	1.45998
AGAP002119-RB	dual-specificity tyrosine-(Y)-phosphorylation regulated kinase [Source:VB External Description;Acc:AGAP002119]	0.560449	0.0126576	1.47473
AGAP003131-RA	enhancer of mRNA-decapping protein 3 [Source:VB External Description;Acc:AGAP003131]	0.550999	0.0255802	1.4651
AGAP004335-RC	filamin [Source:VB External Description;Acc:AGAP004335]	0.53491	0.0275121	1.44885
AGAP001527-RA	Golgi-specific brefeldin a-resistance factor [Source:VB External Description;Acc:AGAP001527]	0.547139	0.0154106	1.46118
AGAP008330-RA	Guanine nucleotide-binding protein-like 1 [Source:VB External Description;Acc:AGAP008330]	0.528561	0.0245395	1.44249
AGAP003228-RA	Histone acetyltransferase type B subunit 2 [Source:VB External Description;Acc:AGAP003228]	0.561561	0.0223642	1.47587
AGAP002101-RA	isoleucyl-tRNA synthetase [Source:VB External Description;Acc:AGAP002101]	0.565475	0.0126576	1.47987
AGAP010519-RA	kinesin-like protein unc-104 [Source:VB External Description;Acc:AGAP010519]	0.528994	0.0323477	1.44292
AGAP004159-RB	malate dehydrogenase (oxaloacetate-decarboxylating)(NADP+) [Source:VB External Description;Acc:AGAP004159]	0.531897	0.0247296	1.44583
AGAP007452-RB	neuronal guanine nucleotide exchange factor [Source:VB External Description;Acc:AGAP007452]	0.55047	0.0172886	1.46456
AGAP003200-RA	NipSnap homolog 2 [Source:VB External Description;Acc:AGAP003200]	0.532378	0.0459625	1.44631
AGAP001856-RA	period circadian protein [Source:VB Community Annotation;Acc:AGAP001856]	0.566594	0.0144622	1.48102
AGAP007654-RA	Ras-related protein Rab-32 [Source:VB External Description;Acc:AGAP007654]	0.542823	0.0227408	1.45682
AGAP005331-RA	regulation of nuclear pre-mRNA domain containing 1A [Source:VB External Description;Acc:AGAP005331]	0.538491	0.0191563	1.45245
AGAP002859-RA	solute carrier family 8 (sodium/calcium exchanger) [Source:VB External Description;Acc:AGAP002859]	0.56431	0.0145162	1.47868
AGAP004440-RC	spectrin beta [Source:VB External Description;Acc:AGAP004440]	0.554994	0.0154907	1.46916
AGAP010895-RA	spectrin beta [Source:VB External Description;Acc:AGAP010895]	0.564094	0.0186657	1.47846
AGAP007309-RA	succinate dehydrogenase (ubiquinone) iron-sulfur subunit [Source:VB External Description;Acc:AGAP007309]	0.529967	0.0152449	1.4439
AGAP001136-RA	Tetratricopeptide repeat protein 35 [Source:VB External Description;Acc:AGAP001136]	0.53836	0.0365436	1.45232
AGAP001797-RH	Tropomyosin 1 [Source:VB External Description;Acc:AGAP001797]	0.540134	0.0444137	1.45411
AGAP006179-RA	troponin C [Source:VB External Description;Acc:AGAP006179]	0.549389	0.0152449	1.46347
AGAP006179-RC	troponin C [Source:VB External Description;Acc:AGAP006179]	0.533634	0.0174124	1.44757
AGAP002350-RA	troponin T, fast skeletal muscle [Source:VB External Description;Acc:AGAP002350]	0.559418	0.039872	1.47367
AGAP003933-RA		0.554745	0.0143556	1.46891
AGAP004541-RA		0.527556	0.0158361	1.44148
AGAP007115-RA		0.541088	0.0164154	1.45507
AGAP010266-RA		0.553823	0.0170453	1.46797
AGAP001011-RA		0.536626	0.0182793	1.45058
AGAP003059-RC		0.548851	0.0183292	1.46292
AGAP009950-RA		0.553873	0.0200897	1.46802
AGAP005259-RA		0.5443	0.0200897	1.45831
AGAP006528-RA		0.558036	0.0203466	1.47226
AGAP007747-RA		0.539072	0.0204	1.45304
AGAP010647-RA		0.543345	0.0223642	1.45735
AGAP008538-RA		0.534906	0.0230084	1.44885
AGAP001168-RA		0.560083	0.0238172	1.47435
AGAP002990-RA		0.556909	0.0284534	1.47111
AGAP001168-RB		0.565701	0.0296322	1.48011
AGAP001372-RA		0.543249	0.0298595	1.45725
AGAP010599-RA		0.528285	0.0308107	1.44221
AGAP001466-RA		0.532016	0.0311892	1.44595
AGAP013115-RA		0.552142	0.0312558	1.46626
AGAP010647-RA		0.557793	0.0326338	1.47202
AGAP002771-RA		0.561761	0.033638	1.47607
AGAP000930-RA		0.537473	0.0338324	1.45143
AGAP000343-RA		0.548994	0.0355135	1.46307
AGAP002159-RA		0.533704	0.04277	1.44764
AGAP001661-RA		0.545491	0.0460202	1.45952
AGAP004947-RA		0.566872	0.0475883	1.48131
AGAP007221-RB		0.548796	0.0476632	1.46286
AGAP000236-RA	3',5'-cyclic-nucleotide phosphodiesterase [Source:VB External Description;Acc:AGAP000236]	0.434336	0.0185241	1.35129
AGAP001688-RA	alpha-1,4-N-acetylglucosaminyltransferase EXTL3 [Source:VB External Description;Acc:AGAP001688]	0.426125	0.017053	1.34362
AGAP009030-RA	CCR4-NOT transcription complex subunit 3 [Source:VB External Description;Acc:AGAP009030]	0.423579	0.045072	1.34125
AGAP006817-RA	FACT complex subunit SPT16 [Source:VB External Description;Acc:AGAP006817]	0.431523	0.0271948	1.34866
AGAP002076-RA	heat shock 70kDa protein 1/8 [Source:VB External Description;Acc:AGAP002076]	0.424045	0.0389296	1.34168
AGAP002150-RA	hyperpolarization activated cyclic nucleotide-gated potassium channel 2 [Source:VB External Description;Acc:AGAP002150]	0.426053	0.0362025	1.34355
AGAP000815-RA	integrin beta subunit [Source:VB Community Annotation;Acc:AGAP000815]	0.423914	0.0482393	1.34156
AGAP003016-RA	mesencephalic astrocyte-derived neurotrophic factor homolog [Source:VB External Description;Acc:AGAP003016]	0.423592	0.0462755	1.34126
AGAP001802-RB	mitofusin [Source:VB External Description;Acc:AGAP001802]	0.424596	0.0286158	1.3422
AGAP003917-RA	peptide alpha-N-acetyltransferase [Source:VB External Description;Acc:AGAP003917]	0.42911	0.030149	1.3464
AGAP008181-RA	protein SMG5 [Source:VB External Description;Acc:AGAP008181]	0.421695	0.0185241	1.3395
AGAP003727-RA	Protein unc-45 homolog B [Source:VB External Description;Acc:AGAP003727]	0.43253	0.0364919	1.3496
AGAP006634-RA	Semaphorin-2A [Source:VB External Description;Acc:AGAP006634]	0.430048	0.0233868	1.34728
AGAP011279-RA	solute carrier family 6 (neurotransmitter transporter, amino acid/orphan) [Source:VB External Description;Acc:AGAP011279]	0.423461	0.0383702	1.34114
AGAP002334-RA	spastin [Source:VB External Description;Acc:AGAP002334]	0.425174	0.0418078	1.34273
AGAP003711-RC	V-type H+-transporting ATPase subunit I [Source:VB External Description;Acc:AGAP003711]	0.432445	0.0285399	1.34952
AGAP004327-RA		0.426094	0.0157335	1.34359
AGAP008760-RA		0.425317	0.0182788	1.34287
AGAP010202-RA		0.425192	0.0220305	1.34275
AGAP002807-RB		0.421426	0.0221966	1.33925
AGAP007777-RA		0.422398	0.0230084	1.34015
AGAP000385-RC		0.429692	0.0273129	1.34695
AGAP000385-RD		0.425641	0.030149	1.34317
AGAP004083-RA		0.422555	0.0416381	1.3403
AGAP005886-RA		0.432315	0.0418513	1.3494
AGAP011689-RA		0.427953	0.0423537	1.34532
AGAP001255-RA		0.428724	0.0424886	1.34604
AGAP013401-RA		0.427682	0.0446634	1.34507
AGAP001782-RA		0.430955	0.0489024	1.34813
AGAP011507-RA	carboxylesterase [Source:VB Community Annotation;Acc:AGAP011507]	-0.968774	0.0106428	0.51094
AGAP007374-RA	glucuronosyltransferase [Source:VB External Description;Acc:AGAP007374]	-0.926218	0.0110338	0.526236
AGAP003770-RA	39S ribosomal protein L51, mitochondrial [Source:VB External Description;Acc:AGAP003770]	-0.965099	0.0390726	0.512243
AGAP001124-RA	aminomethyltransferase [Source:VB External Description;Acc:AGAP001124]	-0.920698	0.0380523	0.528253
AGAP008783-RA	arginase [Source:VB External Description;Acc:AGAP008783]	-0.938416	0.0152449	0.521805
AGAP003015-RA	argininosuccinate synthase [Source:VB External Description;Acc:AGAP003015]	-0.983539	0.0207406	0.505738
AGAP008739-RA	BTB (POZ) domain containing 9 [Source:VB External Description;Acc:AGAP008739]	-0.917412	0.0260829	0.529458
AGAP005335-RA	C-type lectin (CTL) [Source:VB Community Annotation;Acc:AGAP005335]	-0.923564	0.0203466	0.527205
AGAP002720-RA	cathepsin O [Source:VB External Description;Acc:AGAP002720]	-0.896616	0.0188229	0.537145
AGAP004484-RA	CDGSH iron sulfur domain-containing protein 2 homolog [Source:VB External Description;Acc:AGAP004484]	-0.958295	0.00960031	0.514665
AGAP005153-RB	cysteine dioxygenase [Source:VB External Description;Acc:AGAP005153]	-0.910893	0.00960031	0.531856
AGAP003714-RA	heme peroxidase [Source:VB Community Annotation;Acc:AGAP003714]	-0.91916	0.0192549	0.528817
AGAP009033-RA	heme peroxidase [Source:VB Community Annotation;Acc:AGAP009033]	-0.910346	0.0421455	0.532058
AGAP007455-RA	leucine-rich immune protein (Short) [Source:VB Community Annotation;Acc:AGAP007455]	-0.906841	0.035485	0.533352
AGAP010538-RA	M-phase phosphoprotein [Source:VB External Description;Acc:AGAP010538]	-0.916517	0.0152449	0.529786
AGAP001458-RA	mono-ADP-ribosyltransferase sirtuin 6 [Source:VB External Description;Acc:AGAP001458]	-0.90915	0.0256562	0.532499
AGAP012394-RA	peptide-methionine (S)-S-oxide reductase [Source:VB External Description;Acc:AGAP012394]	-0.95495	0.0282934	0.51586
AGAP005498-RC	phospholipid scramblase 2 [Source:VB External Description;Acc:AGAP005498]	-0.917363	0.0495222	0.529476
AGAP003662-RA	Prenylated Rab acceptor protein 1 [Source:VB External Description;Acc:AGAP003662]	-0.893486	0.042351	0.538312
AGAP004451-RA	UDPglucose--hexose-1-phosphate uridylyltransferase [Source:VB External Description;Acc:AGAP004451]	-0.971772	0.0152449	0.509879
AGAP010305-RA	WD repeat and SOF domain-containing protein 1 [Source:VB External Description;Acc:AGAP010305]	-0.893254	0.0145162	0.538398
AGAP011184-RA		-0.929302	0.0152449	0.525112
AGAP010178-RA		-0.932635	0.0157784	0.523901
AGAP008012-RA		-0.918535	0.0161872	0.529046
AGAP007312-RC		-0.905859	0.0298359	0.533715
AGAP001438-RA		-0.977276	0.0299263	0.507938
AGAP007312-RB		-0.931768	0.0315369	0.524215
AGAP000647-RA		-0.93195	0.0405839	0.524149
AGAP004379-RA	glutathione S-transferase delta class [Source:VB Community Annotation;Acc:AGAP004379]	0.621728	0.0233868	1.53872
AGAP000439-RA	4a-hydroxytetrahydrobiopterin dehydratase [Source:VB External Description;Acc:AGAP000439]	0.65084	0.0233868	1.57008
AGAP002420-RA	alpha-1,2-glucosyltransferase [Source:VB External Description;Acc:AGAP002420]	0.655167	0.0237524	1.5748
AGAP013146-RA	aminopeptidase (APN5) [Source:VB External Description;Acc:AGAP013146]	0.61993	0.0231733	1.5368
AGAP013146-RB	aminopeptidase (APN5) [Source:VB External Description;Acc:AGAP013146]	0.61882	0.0268582	1.53562
AGAP009587-RA	AP endonuclease 1 [Source:VB External Description;Acc:AGAP009587]	0.641335	0.0144622	1.55977
AGAP011084-RA	ATP-dependent RNA helicase DDX27 [Source:VB External Description;Acc:AGAP011084]	0.623809	0.030087	1.54094
AGAP005816-RB	BAI1-associated protein 3 [Source:VB External Description;Acc:AGAP005816]	0.622868	0.0462755	1.53993
AGAP009723-RA	cadherin [Source:VB External Description;Acc:AGAP009723]	0.620961	0.0233868	1.5379
AGAP006186-RB	calcium-transporting ATPase sarcoplasmic/endoplasmic reticulum type [Source:VB External Description;Acc:AGAP006186]	0.639724	0.0170453	1.55803
AGAP008869-RA	chromosome transmission fidelity protein 18 [Source:VB External Description;Acc:AGAP008869]	0.640371	0.0308107	1.55873
AGAP003246-RA	Clip-domain serine protease [Source:VB Community Annotation;Acc:AGAP003246]	0.619317	0.0203466	1.53615
AGAP008176-RA	dipeptidyl-peptidase 4 [Source:VB External Description;Acc:AGAP008176]	0.620946	0.0188229	1.53788
AGAP005302-RA	DIRAS family, GTP-binding Ras-like 2 [Source:VB External Description;Acc:AGAP005302]	0.630462	0.033717	1.54806
AGAP008350-RA	Double Oxidase: Two Peroxidase domains. [Source:VB Community Annotation;Acc:AGAP008350]	0.642279	0.0302318	1.56079
AGAP006144-RA	Envelysin [Source:VB External Description;Acc:AGAP006144]	0.635567	0.0430459	1.55355
AGAP011580-RA	Eukaryotic translation initiation factor 3 subunit K [Source:VB External Description;Acc:AGAP011580]	0.625306	0.0260829	1.54254
AGAP003785-RB	glucose dehydrogenase (acceptor) [Source:VB External Description;Acc:AGAP003785]	0.630585	0.0186657	1.54819
AGAP004362-RD	glutamate dehydrogenase (NAD(P)+) [Source:VB External Description;Acc:AGAP004362]	0.656708	0.03123	1.57648
AGAP001569-RB	myosin alkali light chain 1 [Source:VB External Description;Acc:AGAP001569]	0.621053	0.0191563	1.538
AGAP004066-RA	neurexin [Source:VB External Description;Acc:AGAP004066]	0.628136	0.0152449	1.54557
AGAP000068-RA	nuclear factor I [Source:VB Community Annotation;Acc:AGAP000068]	0.655625	0.0237847	1.5753
AGAP009847-RA	Outspread [Source:VB External Description;Acc:AGAP009847]	0.638876	0.0306616	1.55712
AGAP008042-RA	pyridine nucleotide-disulfide oxidoreductase domain 1 [Source:VB External Description;Acc:AGAP008042]	0.643736	0.0145162	1.56237
AGAP009595-RA	sodium/potassium-transporting ATPase subunit beta [Source:VB External Description;Acc:AGAP009595]	0.658148	0.0152449	1.57806
AGAP008490-RA	solute carrier family 36 (proton-coupled amino acid transporter) [Source:VB External Description;Acc:AGAP008490]	0.646039	0.0188229	1.56487
AGAP003276-RA	splicing factor, arginine/serine-rich 17 [Source:VB External Description;Acc:AGAP003276]	0.621393	0.0238172	1.53836
AGAP010188-RA	stress-induced-phosphoprotein 1 [Source:VB External Description;Acc:AGAP010188]	0.658391	0.0152449	1.57832
AGAP004273-RC	Synapse-associated protein [Source:VB External Description;Acc:AGAP004273]	0.627365	0.0328228	1.54474
AGAP006590-RD	T-lymphoma invasion and metastasis-inducing protein 1 [Source:VB External Description;Acc:AGAP006590]	0.642915	0.0178016	1.56148
AGAP000235-RA	Thymosin [Source:VB External Description;Acc:AGAP000235]	0.633666	0.0167966	1.5515
AGAP002779-RA	transcription initiation factor TFIIF subunit alpha [Source:VB External Description;Acc:AGAP002779]	0.658144	0.029766	1.57805
AGAP001797-RI	Tropomyosin 1 [Source:VB External Description;Acc:AGAP001797]	0.645604	0.0223642	1.56439
AGAP001799-RB	tropomyosin 1 [Source:VB External Description;Acc:AGAP001799]	0.639452	0.0152449	1.55774
AGAP006178-RC	troponin C [Source:VB External Description;Acc:AGAP006178]	0.665526	0.0279913	1.58615
AGAP006126-RB	ultraviolet wavelength sensitive opsin [Source:VB Community Annotation;Acc:AGAP006126]	0.654021	0.0397466	1.57355
AGAP006126-RA	ultraviolet wavelength sensitive opsin [Source:VB Community Annotation;Acc:AGAP006126]	0.662932	0.0470329	1.5833
AGAP000188-RB	uridine phosphorylase [Source:VB External Description;Acc:AGAP000188]	0.661591	0.039872	1.58183
AGAP001372-RC		0.646579	0.00960031	1.56545
AGAP001148-RB		0.636298	0.0126576	1.55434
AGAP011618-RA		0.661782	0.0152449	1.58204
AGAP003038-RA		0.662865	0.0172886	1.58322
AGAP000037-RA		0.662644	0.0191563	1.58298
AGAP007202-RA		0.651069	0.0208597	1.57033
AGAP010909-RA		0.645506	0.0249355	1.56429
AGAP011939-RA		0.629475	0.0249743	1.547
AGAP000684-RA		0.66219	0.0249743	1.58248
AGAP005374-RA		0.665643	0.0271948	1.58627
AGAP001347-RA		0.631363	0.0279913	1.54903
AGAP001372-RB		0.639829	0.0300436	1.55814
AGAP013306-RA		0.668658	0.0301366	1.58959
AGAP012443-RA		0.620695	0.0339345	1.53762
AGAP013221-RA		0.656802	0.0354654	1.57658
AGAP010014-RA		0.643149	0.0397825	1.56173
AGAP002837-RA		0.637772	0.039872	1.55592
AGAP007456-RA	leucine-rich immune protein (Short) [Source:VB Community Annotation;Acc:AGAP007456]	-3.55073	0.0171812	0.0853346
AGAP010961-RA	cytochrome P450 (CYP6AK1) [Source:VB Community Annotation;Acc:AGAP010961]	0.495823	0.0407609	1.41012
AGAP004379-RA	glutathione S-transferase delta class [Source:VB Community Annotation;Acc:AGAP004379]	0.502054	0.0391708	1.41623
AGAP005559-RA	26S proteasome regulatory subunit N10 [Source:VB External Description;Acc:AGAP005559]	0.496459	0.0139936	1.41075
AGAP004002-RA	60 kDa heat shock protein, mitochondrial precursor [Source:VB External Description;Acc:AGAP004002]	0.509474	0.0407635	1.42353
AGAP000651-RA	actin [Source:VB Community Annotation;Acc:AGAP000651]	0.49868	0.0260829	1.41292
AGAP001894-RA	arrestin domain-containing protein 3 [Source:VB External Description;Acc:AGAP001894]	0.49479	0.0350654	1.40912
AGAP005076-RA	bridging integrator [Source:VB External Description;Acc:AGAP005076]	0.518745	0.0377393	1.43271
AGAP011790-RB	Clip-domain serine protease [Source:VB Community Annotation;Acc:AGAP011790]	0.50924	0.0460684	1.4233
AGAP011128-RA	defective proboscis extension response [Source:VB External Description;Acc:AGAP011128]	0.500176	0.0308107	1.41439
AGAP012755-RA	ER lumen protein retaining receptor [Source:VB External Description;Acc:AGAP012755]	0.516339	0.033544	1.43032
AGAP001699-RA	Fatty-acid amide hydrolase 2 [Source:VB External Description;Acc:AGAP001699]	0.498922	0.0377393	1.41316
AGAP004335-RB	filamin [Source:VB External Description;Acc:AGAP004335]	0.496153	0.0191563	1.41045
AGAP004335-RA	filamin [Source:VB External Description;Acc:AGAP004335]	0.510028	0.0284534	1.42408
AGAP006627-RA	Islet cell autoantigen 1 [Source:VB External Description;Acc:AGAP006627]	0.503733	0.0389161	1.41788
AGAP004159-RA	malate dehydrogenase (oxaloacetate-decarboxylating)(NADP+) [Source:VB External Description;Acc:AGAP004159]	0.499865	0.0145162	1.41408
AGAP002523-RA	mediator of RNA polymerase II transcription subunit 12 [Source:VB External Description;Acc:AGAP002523]	0.503485	0.0292427	1.41763
AGAP007388-RA	midasin [Source:VB External Description;Acc:AGAP007388]	0.523504	0.0448669	1.43744
AGAP003484-RB	Oxysterol-binding protein [Source:VB External Description;Acc:AGAP003484]	0.519768	0.033638	1.43372
AGAP000536-RA	peptidoglycan recognition protein (short) [Source:VB Community Annotation;Acc:AGAP000536]	0.502149	0.0233868	1.41632
AGAP011483-RA	phospholipid-transporting ATPase [Source:VB External Description;Acc:AGAP011483]	0.503732	0.0162561	1.41788
AGAP003779-RA	serine/threonine-protein phosphatase 4 catalytic subunit [Source:VB External Description;Acc:AGAP003779]	0.500805	0.0422399	1.415
AGAP007633-RA	solute carrier family 36 (proton-coupled amino acid transporter) [Source:VB External Description;Acc:AGAP007633]	0.496219	0.0405491	1.41051
AGAP003656-RB	Terribly reduced optic lobes, isoform B [Source:VB External Description;Acc:AGAP003656]	0.507569	0.0478925	1.42165
AGAP000674-RA	transcription factor Sp, invertebrate [Source:VB External Description;Acc:AGAP000674]	0.49943	0.0243553	1.41365
AGAP007135-RA	tripartite motif-containing protein 71 [Source:VB External Description;Acc:AGAP007135]	0.507679	0.0233868	1.42176
AGAP006179-RB	troponin C [Source:VB External Description;Acc:AGAP006179]	0.516167	0.0182793	1.43015
AGAP009486-RA	V-type H+-transporting ATPase 54 kD subunit [Source:VB External Description;Acc:AGAP009486]	0.511588	0.030149	1.42562
AGAP002131-RA		0.500716	0.0152449	1.41492
AGAP003633-RA		0.512024	0.0162561	1.42605
AGAP007911-RA		0.504929	0.017709	1.41905
AGAP002323-RA		0.496331	0.0185241	1.41062
AGAP000848-RA		0.492378	0.0191563	1.40676
AGAP011988-RA		0.521216	0.0200897	1.43516
AGAP000713-RA		0.510619	0.0207429	1.42466
AGAP008266-RA		0.502593	0.0218215	1.41676
AGAP001518-RA		0.518961	0.0226527	1.43292
AGAP003439-RC		0.522433	0.0233868	1.43638
AGAP005832-RB		0.52422	0.0233868	1.43816
AGAP009935-RA		0.526064	0.0233868	1.44
AGAP010084-RA		0.505117	0.0249407	1.41924
AGAP007540-RA		0.518069	0.0249743	1.43204
AGAP002688-RB		0.515794	0.0273254	1.42978
AGAP013543-RA		0.510363	0.0297598	1.42441
AGAP012910-RA		0.519969	0.0298359	1.43392
AGAP010647-RA		0.513937	0.0303939	1.42794
AGAP011811-RA		0.504103	0.0308107	1.41824
AGAP002688-RA		0.499568	0.0328228	1.41379
AGAP000859-RA		0.504264	0.0336937	1.4184
AGAP000438-RA		0.512932	0.0336993	1.42695
AGAP007808-RA		0.492131	0.0369886	1.40652
AGAP000264-RB		0.508196	0.0417353	1.42227
AGAP008922-RA		0.492923	0.0425495	1.40729
AGAP009241-RA	cytochrome P450 [Source:VB Community Annotation;Acc:AGAP009241]	-0.381221	0.0430425	0.767788
AGAP002416-RA	cytochrome P450 [Source:VB Community Annotation;Acc:AGAP002416]	-0.398054	0.0336937	0.758881
AGAP009195-RA	glutathione S-transferase epsilon class [Source:VB Community Annotation;Acc:AGAP009195]	-0.393308	0.0412452	0.761382
AGAP004283-RB	AP-1 complex subunit sigma 1/2 [Source:VB External Description;Acc:AGAP004283]	-0.384785	0.0338217	0.765893
AGAP002422-RA	Clip-Domain Serine Protease [Source:VB Community Annotation;Acc:AGAP002422]	-0.398545	0.0401446	0.758623
AGAP003987-RA	complement component 1 Q subcomponent-binding protein, mitochondrial [Source:VB External Description;Acc:AGAP003987]	-0.382791	0.0421455	0.766952
AGAP010399-RA	Flavin-containing monooxygenase FMO GS-OX-like 1 [Source:VB External Description;Acc:AGAP010399]	-0.381336	0.0315252	0.767726
AGAP010267-RA	glutaminyl-tRNA synthetase [Source:VB External Description;Acc:AGAP010267]	-0.392245	0.0217955	0.761943
AGAP008965-RA	maltase [Source:VB External Description;Acc:AGAP008965]	-0.393137	0.0364919	0.761472
AGAP006248-RA	Mediator of RNA polymerase II transcription subunit 10 [Source:VB External Description;Acc:AGAP006248]	-0.398182	0.0499588	0.758814
AGAP004481-RA	Mitochondrial ribosomal protein S26 [Source:VB External Description;Acc:AGAP004481]	-0.399885	0.0295513	0.757919
AGAP004290-RA	Molybdopterin synthase sulfur carrier subunit [Source:VB External Description;Acc:AGAP004290]	-0.397692	0.0412283	0.759072
AGAP004721-RA	N-acetylglucosamine-6-sulfatase [Source:VB External Description;Acc:AGAP004721]	-0.387662	0.0308107	0.764368
AGAP009905-RA	PHD finger-like domain-containing protein 5A [Source:VB External Description;Acc:AGAP009905]	-0.388489	0.0207429	0.763929
AGAP004981-RA	prophenoloxidase [Source:VB Community Annotation;Acc:AGAP004981]	-0.38765	0.0456181	0.764374
AGAP002528-RA	trafficking protein particle complex subunit 2 [Source:VB External Description;Acc:AGAP002528]	-0.386553	0.0442968	0.764955
AGAP003588-RA	V-type H+-transporting ATPase subunit H [Source:VB Community Annotation;Acc:AGAP003588]	-0.388177	0.0416648	0.764095
AGAP000268-RA		-0.395624	0.0208597	0.760161
AGAP012911-RA		-0.382534	0.03123	0.767089
AGAP004515-RA		-0.396949	0.0354654	0.759463
AGAP009614-RA		-0.38269	0.0364919	0.767006
AGAP001342-RA		-0.395862	0.0400845	0.760035
AGAP007326-RB		-0.399475	0.0459625	0.758134
AGAP004206-RA		-0.388752	0.0481312	0.76379
AGAP001864-RA	cytochrome P450 (CYP4H15) [Source:VB Community Annotation;Acc:AGAP001864]	-0.715044	0.0253044	0.609186
AGAP008208-RA	cytochrome P450 [Source:VB Community Annotation;Acc:AGAP008208]	-0.68374	0.0145162	0.622549
AGAP008207-RA	cytochrome P450 [Source:VB Community Annotation;Acc:AGAP008207]	-0.70032	0.021878	0.615436
AGAP008207-RA	cytochrome P450 [Source:VB Community Annotation;Acc:AGAP008207]	-0.68509	0.025174	0.621967
AGAP008207-RA	cytochrome P450 [Source:VB Community Annotation;Acc:AGAP008207]	-0.684244	0.0284534	0.622332
AGAP010282-RA	DNA mismatch repair protein MSH2 [Source:VB External Description;Acc:AGAP010282]	-0.681553	0.029766	0.623494
AGAP012953-RA	Epidermal retinal dehydrogenase [Source:VB External Description;Acc:AGAP012953]	-0.684424	0.0207993	0.622254
AGAP001200-RB	glycogen debranching enzyme [Source:VB External Description;Acc:AGAP001200]	-0.704586	0.0412452	0.613618
AGAP005149-RA	H/ACA ribonucleoprotein complex subunit 3 [Source:VB External Description;Acc:AGAP005149]	-0.696491	0.0120601	0.617071
AGAP003911-RA	histone H2A [Source:VB External Description;Acc:AGAP003911]	-0.68233	0.0188229	0.623158
AGAP012711-RA	histone H2A [Source:VB External Description;Acc:AGAP012711]	-0.711603	0.0186657	0.610641
AGAP005026-RA	histone H4 [Source:VB External Description;Acc:AGAP005026]	-0.70108	0.03123	0.615111
AGAP001476-RA	Innexin inx2 [Source:VB External Description;Acc:AGAP001476]	-0.682754	0.0191563	0.622975
AGAP003168-RA	isocitrate dehydrogenase [Source:VB External Description;Acc:AGAP003168]	-0.704871	0.0364919	0.613497
AGAP008278-RA	Long form D7 salivary protein [Source:VB External Description;Acc:AGAP008278]	-0.684445	0.0145162	0.622245
AGAP007037-RA	long leucine-rich immune protein (LRIM3) [Source:VB Community Annotation;Acc:AGAP007037]	-0.692326	0.0284534	0.618855
AGAP003398-RD	nucleosome-remodeling factor 38 kDa subunit [Source:VB External Description;Acc:AGAP003398]	-0.695928	0.00960031	0.617312
AGAP004674-RA	Phenoloxidase inhibitor protein [Source:VB External Description;Acc:AGAP004674]	-0.694368	0.0203466	0.61798
AGAP010421-RA	pyruvate dehydrogenase E1 component subunit beta [Source:VB External Description;Acc:AGAP010421]	-0.701995	0.0368507	0.614721
AGAP012761-RA	Synaptic vesicle protein [Source:VB External Description;Acc:AGAP012761]	-0.694338	0.00986597	0.617993
AGAP011858-RA	Zinc finger HIT domain-containing protein 3 [Source:VB External Description;Acc:AGAP011858]	-0.700427	0.0320681	0.61539
AGAP004868-RA		-0.689526	0.0127167	0.620058
AGAP004778-RA		-0.704658	0.0172886	0.613588
AGAP002317-RA		-0.708966	0.0181704	0.611758
AGAP010236-RA		-0.712714	0.0185241	0.610171
AGAP008371-RA		-0.714028	0.0253266	0.609616
AGAP004830-RA		-0.695132	0.0314309	0.617653
AGAP003286-RA		-0.708936	0.0326338	0.611771
AGAP004627-RA		-0.706187	0.0407609	0.612938
AGAP010118-RA		-0.682704	0.0444603	0.622997
AGAP002332-RA	39S ribosomal protein L11, mitochondrial [Source:VB External Description;Acc:AGAP002332]	-0.423093	0.0331221	0.745824
AGAP004661-RA	Antp family, other [Source:VB External Description;Acc:AGAP004661]	-0.418099	0.0273129	0.74841
AGAP012398-RA	COP9 complex subunit 7a [Source:VB External Description;Acc:AGAP012398]	-0.420594	0.0382286	0.747117
AGAP002564-RA	fructose-bisphosphate aldolase, class I [Source:VB External Description;Acc:AGAP002564]	-0.41854	0.0391008	0.748181
AGAP003531-RA	ionotropic receptor IR41n [Source:VB Community Annotation;Acc:AGAP003531]	-0.422807	0.0482393	0.745972
AGAP002500-RA	monothiol glutaredoxin [Source:VB External Description;Acc:AGAP002500]	-0.416009	0.0336937	0.749495
AGAP008045-RA	transcription initiation factor TFIID subunit 13 [Source:VB External Description;Acc:AGAP008045]	-0.420004	0.030149	0.747423
AGAP000220-RA	xylulokinase [Source:VB External Description;Acc:AGAP000220]	-0.418487	0.0341658	0.748209
AGAP011406-RA		-0.422425	0.0304824	0.74617
AGAP002855-RA		-0.422003	0.035485	0.746388
AGAP001796-RA		-0.421958	0.0384983	0.746411
AGAP000896-RA		-0.422668	0.039872	0.746044
AGAP004758-RA		-0.417928	0.0421455	0.748499
AGAP010906-RA	cuticular protein 5 from CPFL family [Source:VB Community Annotation;Acc:AGAP010906]	-0.632326	0.0266965	0.645135
AGAP000877-RA	cytochrome P450 (CYP4G17) [Source:VB Community Annotation;Acc:AGAP000877]	-0.630837	0.0470329	0.645802
AGAP001864-RA	cytochrome P450 (CYP4H15) [Source:VB Community Annotation;Acc:AGAP001864]	-0.617576	0.0241033	0.651765
AGAP001864-RA	cytochrome P450 (CYP4H15) [Source:VB Community Annotation;Acc:AGAP001864]	-0.638955	0.0364919	0.642178
AGAP012294-RA	cytochrome P450 (CYP9L2) [Source:VB Community Annotation;Acc:AGAP012294]	-0.638409	0.0186657	0.642421
AGAP008404-RA		-0.632259	0.0312558	0.645165
AGAP007028-RA	glucosyl/glucuronosyl transferases [Source:VB External Description;Acc:AGAP007028]	-0.618032	0.0380466	0.651559
AGAP012030-RA	39S ribosomal protein L21, mitochondrial [Source:VB External Description;Acc:AGAP012030]	-0.624001	0.0408782	0.648869
AGAP010681-RA	5'-nucleotidase [Source:VB External Description;Acc:AGAP010681]	-0.635877	0.0320681	0.64355
AGAP001459-RC	60S ribosomal protein L17 [Source:VB Community Annotation;Acc:AGAP001459]	-0.616552	0.0152449	0.652228
AGAP007238-RA	Acyl-coenzyme A thioesterase 13 [Source:VB External Description;Acc:AGAP007238]	-0.618437	0.029766	0.651376
AGAP003697-RA	beta-1,4-N-acetylglucosaminyltransferase [Source:VB External Description;Acc:AGAP003697]	-0.612981	0.0148606	0.653844
AGAP008165-RA	Cellular retinaldehyde-binding protein [Source:VB External Description;Acc:AGAP008165]	-0.631019	0.00982418	0.64572
AGAP011791-RA	Clip-domain serine protease [Source:VB Community Annotation;Acc:AGAP011791]	-0.642999	0.0323066	0.64038
AGAP010531-RA	fibrinogen-related protein 7 [Source:VB External Description;Acc:AGAP010531]	-0.643327	0.0157564	0.640235
AGAP003975-RA	heme oxygenase [Source:VB External Description;Acc:AGAP003975]	-0.612533	0.0152449	0.654048
AGAP012885-RA	histone H4 [Source:VB External Description;Acc:AGAP012885]	-0.629513	0.0349619	0.646395
AGAP003636-RA	inositol oxygenase [Source:VB External Description;Acc:AGAP003636]	-0.611318	0.0191563	0.654599
AGAP010234-RA	microsomal triglyceride transfer protein large subunit [Source:VB External Description;Acc:AGAP010234]	-0.620025	0.0207429	0.65066
AGAP009077-RA	Mitochondrial 28S ribosomal protein S14 [Source:VB External Description;Acc:AGAP009077]	-0.623381	0.029766	0.649148
AGAP001964-RA	Prophenoloxidase activating factor [Source:VB External Description;Acc:AGAP001964]	-0.618096	0.0152449	0.65153
AGAP004838-RA	RAB5-interacting protein [Source:VB External Description;Acc:AGAP004838]	-0.62584	0.0121224	0.648042
AGAP008481-RA	ribonuclease P/MRP protein subunit RPP1 [Source:VB External Description;Acc:AGAP008481]	-0.620033	0.0139936	0.650656
AGAP007713-RA	solute carrier family 39 (zinc transporter), member 11 [Source:VB External Description;Acc:AGAP007713]	-0.618522	0.0450058	0.651338
AGAP003313-RA	THAP domain-containing protein 4 [Source:VB External Description;Acc:AGAP003313]	-0.638925	0.0364919	0.642191
AGAP003890-RA	U3 small nucleolar ribonucleoprotein protein IMP4 [Source:VB External Description;Acc:AGAP003890]	-0.62163	0.0191563	0.649936
AGAP003874-RC	uridine kinase [Source:VB External Description;Acc:AGAP003874]	-0.627638	0.0145162	0.647235
AGAP003874-RA	uridine kinase [Source:VB External Description;Acc:AGAP003874]	-0.615037	0.0170453	0.652913
AGAP007397-RA	YrdC domain-containing protein, mitochondrial [Source:VB External Description;Acc:AGAP007397]	-0.618307	0.0145162	0.651435
AGAP010361-RA		-0.640106	0.0152449	0.641666
AGAP008688-RA		-0.612364	0.0218215	0.654124
AGAP012732-RA		-0.636901	0.027669	0.643093
AGAP004543-RA		-0.630737	0.029766	0.645846
AGAP011455-RA		-0.634376	0.030149	0.644219
AGAP006926-RA		-0.628783	0.0306759	0.646722
AGAP007711-RA		-0.617799	0.0311892	0.651664
AGAP012914-RA		-0.630285	0.0354654	0.646049
AGAP000867-RA		-0.639185	0.0405554	0.642075
